# Supplementary material for: ﻿A Japan-focused review of East Asian Acicnemis Fairmaire, 1849 (Coleoptera, Curculionidae) reveals cryptic diversity in a well-studied region
Source: Zookeys. 2025 Nov 10;1259:103–67. doi: 10.3897/zookeys.1259.164450 (PMC12624354; doi:10.3897/zookeys.1259.164450)
Supplement: XML Treatment for Acicnemis [file zookeys.1259.164450-treatment1.xml]

<!DOCTYPE tp:taxon-treatment
  PUBLIC "-//TaxonX//DTD Taxonomic Treatment Publishing DTD v0 20100105//EN" "tax-treatment-NSO.dtd">
<tp:taxon-treatment xmlns:tp="http://www.plazi.org/taxpub"><tp:treatment-meta><kwd-group><label>Taxon classification</label><kwd>
                <named-content content-type="kingdom">Animalia</named-content>
              </kwd><kwd>
                <named-content content-type="order">Coleoptera</named-content>
              </kwd><kwd>
                <named-content content-type="family">Curculionidae</named-content>
              </kwd></kwd-group><mixed-citation publication-type="journal"><person-group><name><surname>Lewis</surname><given-names>Jake H.</given-names></name><name><surname>Kojima</surname><given-names>Hiroaki</given-names></name><name><surname>Campbell</surname><given-names>Erin O.</given-names></name></person-group><article-title>﻿A Japan-focused review of East Asian <italic><tp:taxon-name><tp:taxon-name-part taxon-name-part-type="genus" reg="Acicnemis">Acicnemis</tp:taxon-name-part></tp:taxon-name></italic> Fairmaire, 1849 (<tp:taxon-name><tp:taxon-name-part taxon-name-part-type="order">Coleoptera</tp:taxon-name-part></tp:taxon-name>, <tp:taxon-name><tp:taxon-name-part taxon-name-part-type="family">Curculionidae</tp:taxon-name-part></tp:taxon-name>) reveals cryptic diversity in a well-studied region</article-title><source>Zookeys</source><day>10</day><month>11</month><year>2025</year><volume>1259</volume><fpage>103</fpage><lpage>167</lpage><pub-id pub-id-type="doi">10.3897/zookeys.1259.164450</pub-id></mixed-citation></tp:treatment-meta><tp:nomenclature><label>﻿</label><tp:taxon-name><object-id xmlns:xlink="http://www.w3.org/1999/xlink" content-type="arpha" xlink:type="simple">D31A9449-1053-581F-892C-FEBD2F63C355</object-id>
              <tp:taxon-name-part taxon-name-part-type="genus" reg="Acicnemis">Acicnemis</tp:taxon-name-part>
            </tp:taxon-name><tp:taxon-authority>Fairmaire, 1849</tp:taxon-authority><tp:nomenclature-citation-list><tp:nomenclature-citation><tp:taxon-name>
                  <tp:taxon-name-part taxon-name-part-type="genus" reg="Oplocnemus">Oplocnemus</tp:taxon-name-part>
                </tp:taxon-name><comment>Dejean, 1835 (Type species: <tp:taxon-name><tp:taxon-name-part taxon-name-part-type="genus" reg="Oplocnemus">Oplocnemus</tp:taxon-name-part> <tp:taxon-name-part taxon-name-part-type="species" reg="mucronatus">mucronatus</tp:taxon-name-part></tp:taxon-name> Buquet nomen nudum).</comment></tp:nomenclature-citation><tp:nomenclature-citation><tp:taxon-name>
                  <tp:taxon-name-part taxon-name-part-type="genus" reg="Hoplocnemus">Hoplocnemus</tp:taxon-name-part>
                </tp:taxon-name><comment>Agassiz, 1846 (unjustified emendation of <tp:taxon-name><tp:taxon-name-part taxon-name-part-type="genus" reg="Oplocnemus">Oplocnemus</tp:taxon-name-part></tp:taxon-name>).</comment></tp:nomenclature-citation><tp:nomenclature-citation><tp:taxon-name>
                  <tp:taxon-name-part taxon-name-part-type="genus" reg="Acienemis">Acienemis</tp:taxon-name-part>
                </tp:taxon-name><comment>Motschulsky, 1863 (incorrect subsequent spelling).</comment></tp:nomenclature-citation><tp:nomenclature-citation><tp:taxon-name>
                  <tp:taxon-name-part taxon-name-part-type="genus" reg="Berethia">Berethia</tp:taxon-name-part>
                </tp:taxon-name><comment>Pascoe, 1872 (Type species: <tp:taxon-name><tp:taxon-name-part taxon-name-part-type="genus" reg="Berethia">Berethia</tp:taxon-name-part> <tp:taxon-name-part taxon-name-part-type="species" reg="medinotata">medinotata</tp:taxon-name-part></tp:taxon-name> Pascoe, 1872).</comment></tp:nomenclature-citation><tp:nomenclature-citation><tp:taxon-name>
                  <tp:taxon-name-part taxon-name-part-type="genus" reg="Acicnemus">Acicnemus</tp:taxon-name-part>
                </tp:taxon-name><comment>Haly, 1890 (incorrect subsequent spelling).</comment></tp:nomenclature-citation></tp:nomenclature-citation-list></tp:nomenclature><tp:treatment-sec sec-type="type species" id="SECID0EDWAG"><title>Type species.</title><p><italic><tp:taxon-name><tp:taxon-name-part taxon-name-part-type="genus" reg="Acicnemis">Acicnemis</tp:taxon-name-part> <tp:taxon-name-part taxon-name-part-type="species" reg="variegata">variegata</tp:taxon-name-part></tp:taxon-name></italic> Fairmaire, 1849 (by subsequent designation).</p></tp:treatment-sec><tp:treatment-sec sec-type="Gender" id="SECID0EUWAG"><title>Gender.</title><p>Feminine.</p></tp:treatment-sec><tp:treatment-sec sec-type="description" id="SECID0EZWAG"><title>Description.</title><p>Body length 2.0–12.0 mm. <bold><italic>Scale pattern</italic></bold>: Usually cryptically patterned with contrasting brown, black, gray, and dull yellow scales. Pronotum and elytra often with erect scales. <bold><italic>Head</italic></bold>: Rostrum evenly curved in most species, and variably longer in females than in males; eyes large, ovate, and non-contiguous; antennae with seven-articled funicle. <bold><italic>Prothorax</italic></bold>: Densely punctate; pronotum often with tufts of erect scales; prosternum lacking well defined prosternal canal. <bold><italic>Elytra</italic></bold>: Scutellum varied (large, plate-like, naked scutellum in some species, or small and covered in scales in others); erect scales often only on odd-numbered elytral intervals; elytra unmodified in most species, costate in a few; elytra with apical projections in some species (<italic><tp:taxon-name><tp:taxon-name-part taxon-name-part-type="genus" reg="Acicnemis">A.</tp:taxon-name-part> <tp:taxon-name-part taxon-name-part-type="species" reg="laticollis">laticollis</tp:taxon-name-part></tp:taxon-name></italic> Pascoe, 1885); low tubercles along elytral intervals in some species, absent in most; volant, hind wings functional. <bold><italic>Thorax</italic></bold>: Sclerolepidia varied: prominent and protruding in some species, forming low, indistinct tubercles in others. <bold><italic>Abdomen</italic></bold>: First and second sternites variably concave medially in males (convex or flat in females). <bold><italic>Legs</italic></bold>: Femora all bearing a large ventral tooth (simple in most species, serrated in a few); forelegs elongate in some species (e.g., <italic><tp:taxon-name><tp:taxon-name-part taxon-name-part-type="genus" reg="Acicnemis">A.</tp:taxon-name-part> <tp:taxon-name-part taxon-name-part-type="species" reg="longimana">longimana</tp:taxon-name-part></tp:taxon-name></italic> Hubenthal, 1922); third tarsomeres emarginate (bilobed) in most species, truncate in a few; tarsal claws simple.</p></tp:treatment-sec><tp:treatment-sec sec-type="distribution" id="SECID0EKYAG"><title>Distribution.</title><p><italic><tp:taxon-name><tp:taxon-name-part taxon-name-part-type="genus" reg="Acicnemis">Acicnemis</tp:taxon-name-part></tp:taxon-name></italic> species are broadly distributed across the Palearctic Region (Azerbaijan, China, Georgia, Japan, Korean archipelago, Russia, Taiwan), the Oriental Region (Cambodia, India, Indonesia, Laos, Malaysia, Myanmar, Philippines, Thailand, Vietnam), the Australasian Region (Australia, Fiji, New Guinea, Samoa, Tahiti, Tonga), and apparently also the Afrotropical Region (Nigeria) (<xref ref-type="bibr" rid="B5">Hubenthal 1919a</xref>, <xref ref-type="bibr" rid="B6">b</xref>; <xref ref-type="bibr" rid="B43">Zimmerman 1967</xref>; <xref ref-type="bibr" rid="B1">Alonso-Zarazaga and Lyal 1999</xref>; <xref ref-type="bibr" rid="B9">Kojima and Morimoto 2004</xref>; <xref ref-type="bibr" rid="B26">Oziegbe and Faluyi 2010</xref>; <xref ref-type="bibr" rid="B29">Pullen et al. 2014</xref>; <xref ref-type="bibr" rid="B2">Alonso-Zarazaga et al. 2023</xref>).</p></tp:treatment-sec><tp:treatment-sec sec-type="ecology" id="SECID0EXZAG"><title>Ecology and natural history.</title><p>The larvae of <tp:taxon-name><tp:taxon-name-part taxon-name-part-type="tribe">Trachodini</tp:taxon-name-part></tp:taxon-name> mine through dead wood (<xref ref-type="bibr" rid="B16">Lyal 2014</xref>). Host plant associations are not well known in <italic><tp:taxon-name><tp:taxon-name-part taxon-name-part-type="genus" reg="Acicnemis">Acicnemis</tp:taxon-name-part></tp:taxon-name></italic>; however, a few records exist (<italic><tp:taxon-name><tp:taxon-name-part taxon-name-part-type="genus" reg="Acicnemis">Acicnemis</tp:taxon-name-part> <tp:taxon-name-part taxon-name-part-type="species" reg="palliata">palliata</tp:taxon-name-part></tp:taxon-name></italic> Pascoe, 1872 with <italic><tp:taxon-name><tp:taxon-name-part taxon-name-part-type="genus" reg="Wisteria">Wisteria</tp:taxon-name-part> <tp:taxon-name-part taxon-name-part-type="species" reg="floribunda">floribunda</tp:taxon-name-part></tp:taxon-name></italic> (Willd.) DC. and <italic><tp:taxon-name><tp:taxon-name-part taxon-name-part-type="genus" reg="Wisteria">W.</tp:taxon-name-part> <tp:taxon-name-part taxon-name-part-type="species" reg="sinensis">sinensis</tp:taxon-name-part></tp:taxon-name></italic> (Sims) DC. (<tp:taxon-name><tp:taxon-name-part taxon-name-part-type="family">Fabaceae</tp:taxon-name-part></tp:taxon-name>) (<xref ref-type="bibr" rid="B19">Morimoto and Miyakawa 1995</xref>; <xref ref-type="bibr" rid="B11">Lee and Morimoto 1996</xref>; <xref ref-type="bibr" rid="B41">Zhang 2021</xref>); <italic><tp:taxon-name><tp:taxon-name-part taxon-name-part-type="genus" reg="Acicnemis">Acicnemis</tp:taxon-name-part> <tp:taxon-name-part taxon-name-part-type="species" reg="suturalis">suturalis</tp:taxon-name-part></tp:taxon-name></italic> Roelofs, 1875 with <italic><tp:taxon-name><tp:taxon-name-part taxon-name-part-type="genus" reg="Wisteria">Wisteria</tp:taxon-name-part> <tp:taxon-name-part taxon-name-part-type="species" reg="brachybotrys">brachybotrys</tp:taxon-name-part></tp:taxon-name></italic> Siebold &amp; Zucc. (<xref ref-type="bibr" rid="B19">Morimoto and Miyakawa 1995</xref>; <xref ref-type="bibr" rid="B11">Lee and Morimoto 1996</xref>); <italic><tp:taxon-name><tp:taxon-name-part taxon-name-part-type="genus" reg="Acicnemis">Acicnemis</tp:taxon-name-part> <tp:taxon-name-part taxon-name-part-type="species" reg="crassiusculus">crassiusculus</tp:taxon-name-part></tp:taxon-name></italic> Fairmaire, 1878 with <italic><tp:taxon-name><tp:taxon-name-part taxon-name-part-type="genus" reg="Hibiscus">Hibiscus</tp:taxon-name-part> <tp:taxon-name-part taxon-name-part-type="species" reg="tiliaceus">tiliaceus</tp:taxon-name-part></tp:taxon-name></italic> L. (1753) (<tp:taxon-name><tp:taxon-name-part taxon-name-part-type="family">Malvaceae</tp:taxon-name-part></tp:taxon-name>) and <italic><tp:taxon-name><tp:taxon-name-part taxon-name-part-type="genus" reg="Ludwigia">Ludwigia</tp:taxon-name-part></tp:taxon-name></italic> spp. (<tp:taxon-name><tp:taxon-name-part taxon-name-part-type="family">Onagraceae</tp:taxon-name-part></tp:taxon-name>) (<xref ref-type="bibr" rid="B42">Zimmerman 1943</xref>; <xref ref-type="bibr" rid="B26">Oziegbe and Faluyi 2010</xref>); the larvae of one unidentified <italic><tp:taxon-name><tp:taxon-name-part taxon-name-part-type="genus" reg="Acicnemis">Acicnemis</tp:taxon-name-part></tp:taxon-name></italic> species were taken from a dead stem of <italic><tp:taxon-name><tp:taxon-name-part taxon-name-part-type="genus" reg="Castanopsis">Castanopsis</tp:taxon-name-part> <tp:taxon-name-part taxon-name-part-type="species" reg="sieboldii">sieboldii</tp:taxon-name-part></tp:taxon-name></italic> (Makino) Hatus (<tp:taxon-name><tp:taxon-name-part taxon-name-part-type="family">Fagaceae</tp:taxon-name-part></tp:taxon-name>) (<xref ref-type="bibr" rid="B11">Lee and Morimoto 1996</xref>). Some species are attracted to lights (e.g., <italic><tp:taxon-name><tp:taxon-name-part taxon-name-part-type="genus" reg="Acicnemis">A.</tp:taxon-name-part> <tp:taxon-name-part taxon-name-part-type="species" reg="azumai">azumai</tp:taxon-name-part></tp:taxon-name></italic>) (JHL pers. obs.).</p></tp:treatment-sec><ref-list><ref id="B5"><mixed-citation xmlns:xlink="http://www.w3.org/1999/xlink" xlink:type="simple"><person-group><name name-style="western"><surname>Hubenthal</surname><given-names>W</given-names></name></person-group> (<year>1919a</year>) <article-title>Beiträge zur Kenntnis der Curculioniden-Gattung <italic><tp:taxon-name><tp:taxon-name-part taxon-name-part-type="genus">Acicnemis</tp:taxon-name-part></tp:taxon-name></italic> Lacordaire (Col.).</article-title><source>Archiv für Naturgeschichte</source><volume>83</volume>(<issue>8</issue>): <fpage>92</fpage>–<lpage>160</lpage>.</mixed-citation></ref><ref id="B6"><mixed-citation xmlns:xlink="http://www.w3.org/1999/xlink" xlink:type="simple"><person-group><name name-style="western"><surname>Hubenthal</surname><given-names>W</given-names></name></person-group> (<year>1919b</year>) <article-title>Beiträge zur Kenntnis der Curculioniden-Gattung <italic><tp:taxon-name><tp:taxon-name-part taxon-name-part-type="genus">Acicnemis</tp:taxon-name-part></tp:taxon-name></italic> Lacordaire (Col.).</article-title><source>Archiv für Naturgeschichte</source><volume>83</volume>(<issue>9</issue>): <fpage>53</fpage>–<lpage>155</lpage>.</mixed-citation></ref><ref id="B43"><mixed-citation xmlns:xlink="http://www.w3.org/1999/xlink" xlink:type="simple"><person-group><name name-style="western"><surname>Zimmerman</surname><given-names>EC</given-names></name></person-group> (<year>1967</year>) <article-title><tp:taxon-name><tp:taxon-name-part taxon-name-part-type="subfamily">Acicnemidinae</tp:taxon-name-part></tp:taxon-name> in North America (<tp:taxon-name><tp:taxon-name-part taxon-name-part-type="order">Coleoptera</tp:taxon-name-part></tp:taxon-name>: <tp:taxon-name><tp:taxon-name-part taxon-name-part-type="family">Curculionidae</tp:taxon-name-part></tp:taxon-name>).</article-title><source>Canadian Entomologist</source><volume>99</volume>(<issue>10</issue>): <fpage>1093</fpage>–<lpage>1100</lpage>. <ext-link xlink:href="10.4039/Ent991093-10" ext-link-type="doi" xlink:type="simple">https://doi.org/10.4039/Ent991093-10</ext-link> [Opens in a new window]</mixed-citation></ref><ref id="B1"><mixed-citation xmlns:xlink="http://www.w3.org/1999/xlink" xlink:type="simple"><person-group><name name-style="western"><surname>Alonso-Zarazaga</surname><given-names>MA</given-names></name><name name-style="western"><surname>Lyal</surname><given-names>CHC</given-names></name></person-group> (<year>1999</year>) <source>A world catalogue of families and genera of <tp:taxon-name><tp:taxon-name-part taxon-name-part-type="superfamily">Curculionoidea</tp:taxon-name-part></tp:taxon-name> (<tp:taxon-name><tp:taxon-name-part taxon-name-part-type="class">Insecta</tp:taxon-name-part></tp:taxon-name>: <tp:taxon-name><tp:taxon-name-part taxon-name-part-type="order">Coleoptera</tp:taxon-name-part></tp:taxon-name>) (excepting <tp:taxon-name><tp:taxon-name-part taxon-name-part-type="family">Scolytidae</tp:taxon-name-part></tp:taxon-name> and <tp:taxon-name><tp:taxon-name-part taxon-name-part-type="family">Platypodidae</tp:taxon-name-part></tp:taxon-name>). Entomopraxis, S.C.P.</source><publisher-name>, Barcelona</publisher-name>, <publisher-loc>Spain</publisher-loc>, <size units="page">315 pp</size>.</mixed-citation></ref><ref id="B9"><mixed-citation xmlns:xlink="http://www.w3.org/1999/xlink" xlink:type="simple"><person-group><name name-style="western"><surname>Kojima</surname><given-names>H</given-names></name><name name-style="western"><surname>Morimoto</surname><given-names>K</given-names></name></person-group> (<year>2004</year>) <article-title>An online checklist and database of the Japanese weevils (<tp:taxon-name><tp:taxon-name-part taxon-name-part-type="class">Insecta</tp:taxon-name-part></tp:taxon-name>: <tp:taxon-name><tp:taxon-name-part taxon-name-part-type="order">Coleoptera</tp:taxon-name-part></tp:taxon-name>: <tp:taxon-name><tp:taxon-name-part taxon-name-part-type="superfamily">Curculionoidea</tp:taxon-name-part></tp:taxon-name>) (excepting <tp:taxon-name><tp:taxon-name-part taxon-name-part-type="family">Scolytidae</tp:taxon-name-part></tp:taxon-name> and <tp:taxon-name><tp:taxon-name-part taxon-name-part-type="family">Platypodidae</tp:taxon-name-part></tp:taxon-name>).</article-title><source>Bulletin of the Kyushu University Museum</source><volume>2</volume>: <fpage>33</fpage>–<lpage>147</lpage>. <ext-link xlink:href="http://de05.digitalasia.chubu.ac.jp/index.html" ext-link-type="uri" xlink:type="simple">http://de05.digitalasia.chubu.ac.jp/index.html</ext-link> [accessed 7 March 2024]</mixed-citation></ref><ref id="B26"><mixed-citation xmlns:xlink="http://www.w3.org/1999/xlink" xlink:type="simple"><person-group><name name-style="western"><surname>Oziegbe</surname><given-names>M</given-names></name><name name-style="western"><surname>Faluyi</surname><given-names>JO</given-names></name></person-group> (<year>2010</year>) <article-title>Effect of <italic><tp:taxon-name><tp:taxon-name-part taxon-name-part-type="genus">Acicnemis</tp:taxon-name-part> <tp:taxon-name-part taxon-name-part-type="species">variegata</tp:taxon-name-part></tp:taxon-name></italic> Fairmaire (<tp:taxon-name><tp:taxon-name-part taxon-name-part-type="family">Curculionidae</tp:taxon-name-part></tp:taxon-name>) on some <italic><tp:taxon-name><tp:taxon-name-part taxon-name-part-type="genus">Ludwigia</tp:taxon-name-part></tp:taxon-name></italic> spp. in Ile-Ife, Nigeria.</article-title><source>International Journal of Biological and Chemical Sciences</source><volume>4</volume>(<issue>6</issue>): <fpage>2026</fpage>–<lpage>2034</lpage>. <ext-link xlink:href="10.4314/ijbcs.v4i6.64936" ext-link-type="doi" xlink:type="simple">https://doi.org/10.4314/ijbcs.v4i6.64936</ext-link></mixed-citation></ref><ref id="B29"><mixed-citation xmlns:xlink="http://www.w3.org/1999/xlink" xlink:type="simple"><person-group><name name-style="western"><surname>Pullen</surname><given-names>KR</given-names></name><name name-style="western"><surname>Jennings</surname><given-names>D</given-names></name><name name-style="western"><surname>Oberprieler</surname><given-names>RG</given-names></name></person-group> (<year>2014</year>) <article-title>Annotated catalogue of Australian weevils (<tp:taxon-name><tp:taxon-name-part taxon-name-part-type="order">Coleoptera</tp:taxon-name-part></tp:taxon-name>: <tp:taxon-name><tp:taxon-name-part taxon-name-part-type="superfamily">Curculionoidea</tp:taxon-name-part></tp:taxon-name>).</article-title><source>Zootaxa</source><volume>3896</volume>(<issue>1</issue>): <fpage>1</fpage>–<lpage>481</lpage>. <ext-link xlink:href="10.11646/zootaxa.3896.1.1" ext-link-type="doi" xlink:type="simple">https://doi.org/10.11646/zootaxa.3896.1.1</ext-link></mixed-citation></ref><ref id="B2"><mixed-citation xmlns:xlink="http://www.w3.org/1999/xlink" xlink:type="simple"><person-group><name name-style="western"><surname>Alonso-Zarazaga</surname><given-names>MA</given-names></name><name name-style="western"><surname>Barrios</surname><given-names>H</given-names></name><name name-style="western"><surname>Borovec</surname><given-names>R</given-names></name><name name-style="western"><surname>Bouchard</surname><given-names>P</given-names></name><name name-style="western"><surname>Caldara</surname><given-names>R</given-names></name><name name-style="western"><surname>Colonnelli</surname><given-names>E</given-names></name><name name-style="western"><surname>Gúltekin</surname><given-names>L</given-names></name><name name-style="western"><surname>Hlaváč</surname><given-names>P</given-names></name><name name-style="western"><surname>Korotyaev</surname><given-names>B</given-names></name><name name-style="western"><surname>Lyal</surname><given-names>CHC</given-names></name><name name-style="western"><surname>Machado</surname><given-names>A</given-names></name><name name-style="western"><surname>Meregalli</surname><given-names>M</given-names></name><name name-style="western"><surname>Pierotti</surname><given-names>H</given-names></name><name name-style="western"><surname>Ren</surname><given-names>L</given-names></name><name name-style="western"><surname>Sánchez-Ruiz</surname><given-names>M</given-names></name><name name-style="western"><surname>Sforzi</surname><given-names>A</given-names></name><name name-style="western"><surname>Silfverberg</surname><given-names>H</given-names></name><name name-style="western"><surname>Skuhrovec</surname><given-names>J</given-names></name><name name-style="western"><surname>Trýzna</surname><given-names>M</given-names></name><name name-style="western"><surname>Velázquez de Castro</surname><given-names>AJ</given-names></name><name name-style="western"><surname>Yunakov</surname><given-names>NN</given-names></name></person-group> (<year>2023</year>) <source>Cooperative Catalougue of Palearctic <tp:taxon-name><tp:taxon-name-part taxon-name-part-type="order">Coleoptera</tp:taxon-name-part></tp:taxon-name><tp:taxon-name><tp:taxon-name-part taxon-name-part-type="superfamily">Curculionoidea</tp:taxon-name-part></tp:taxon-name>. Monografías Electrónicas SEA 8. Sociedad Entomológica Aragonesa S.E.</source><publisher-name>A</publisher-name>, <publisher-loc>Zaragoza</publisher-loc>, <size units="page">780 pp</size>.</mixed-citation></ref><ref id="B16"><mixed-citation xmlns:xlink="http://www.w3.org/1999/xlink" xlink:type="simple"><person-group><name name-style="western"><surname>Lyal</surname><given-names>CHC</given-names></name></person-group> (<year>2014</year>) <article-title>3.7.7 <tp:taxon-name><tp:taxon-name-part taxon-name-part-type="subfamily">Molytinae</tp:taxon-name-part></tp:taxon-name> Schoenherr, 1823.</article-title> In: <person-group><name name-style="western"><surname>Leschen</surname><given-names>RAB</given-names></name><name name-style="western"><surname>Beutel</surname><given-names>RG</given-names></name></person-group> (<role>Eds</role>) <issue-title>Handbook of Zoology (Coleoptera, Beetles), Morphology and Systematics, Vol.</issue-title><source>3. De Gruyter, Berlin</source>, <fpage>529</fpage>–<lpage>570</lpage>. <ext-link xlink:href="10.1515/9783110274462.285" ext-link-type="doi" xlink:type="simple">https://doi.org/10.1515/9783110274462.285</ext-link></mixed-citation></ref><ref id="B19"><mixed-citation xmlns:xlink="http://www.w3.org/1999/xlink" xlink:type="simple"><person-group><name name-style="western"><surname>Morimoto</surname><given-names>K</given-names></name><name name-style="western"><surname>Miyakawa</surname><given-names>S</given-names></name></person-group> (<year>1995</year>) <article-title>The family <tp:taxon-name><tp:taxon-name-part taxon-name-part-type="family">Curculionidae</tp:taxon-name-part></tp:taxon-name> of Japan VIII. Subfamily <tp:taxon-name><tp:taxon-name-part taxon-name-part-type="subfamily">Acicnemidinae</tp:taxon-name-part></tp:taxon-name>.</article-title><source>Esakia</source><volume>35</volume>: <fpage>17</fpage>–<lpage>62</lpage>. <ext-link xlink:href="10.5109/2581" ext-link-type="doi" xlink:type="simple">https://doi.org/10.5109/2581</ext-link></mixed-citation></ref><ref id="B11"><mixed-citation xmlns:xlink="http://www.w3.org/1999/xlink" xlink:type="simple"><person-group><name name-style="western"><surname>Lee</surname><given-names>CY</given-names></name><name name-style="western"><surname>Morimoto</surname><given-names>K</given-names></name></person-group> (<year>1996</year>) Larvae of the weevil family <tp:taxon-name><tp:taxon-name-part taxon-name-part-type="family">Curculionidae</tp:taxon-name-part></tp:taxon-name> of Japan, Part 4. <tp:taxon-name><tp:taxon-name-part taxon-name-part-type="subfamily">Ceutorhynchinae</tp:taxon-name-part></tp:taxon-name> to <tp:taxon-name><tp:taxon-name-part taxon-name-part-type="subfamily">Molytinae</tp:taxon-name-part></tp:taxon-name> (<tp:taxon-name><tp:taxon-name-part taxon-name-part-type="class">Insecta</tp:taxon-name-part></tp:taxon-name>: <tp:taxon-name><tp:taxon-name-part taxon-name-part-type="order">Coleoptera</tp:taxon-name-part></tp:taxon-name>). Journal of the Faculty of Agriculture, Kyushu University 40(3, 4): 307–331. <ext-link xlink:href="10.5109/24116" ext-link-type="doi" xlink:type="simple">https://doi.org/10.5109/24116</ext-link></mixed-citation></ref><ref id="B41"><mixed-citation xmlns:xlink="http://www.w3.org/1999/xlink" xlink:type="simple"><person-group><name name-style="western"><surname>Zhang</surname><given-names>N</given-names></name></person-group> (<year>2021</year>) <article-title>Report of <italic><tp:taxon-name><tp:taxon-name-part taxon-name-part-type="genus">Acicnemis</tp:taxon-name-part> <tp:taxon-name-part taxon-name-part-type="species">palliata</tp:taxon-name-part></tp:taxon-name></italic> damaging <italic><tp:taxon-name><tp:taxon-name-part taxon-name-part-type="genus">Wisteria</tp:taxon-name-part> <tp:taxon-name-part taxon-name-part-type="species">sinensis</tp:taxon-name-part></tp:taxon-name></italic> in China.</article-title><source>Forest Pest and Disease</source><volume>1</volume>: <fpage>24</fpage>–<lpage>27</lpage>.</mixed-citation></ref><ref id="B42"><mixed-citation xmlns:xlink="http://www.w3.org/1999/xlink" xlink:type="simple"><person-group><name name-style="western"><surname>Zimmerman</surname><given-names>EC</given-names></name></person-group> (<year>1943</year>) <article-title>Some <tp:taxon-name><tp:taxon-name-part taxon-name-part-type="family">Curculionidae</tp:taxon-name-part></tp:taxon-name> from Rotuma Island (<tp:taxon-name><tp:taxon-name-part taxon-name-part-type="order">Coleoptera</tp:taxon-name-part></tp:taxon-name>). Bernice P.</article-title><source>Bishop Museum – Occasional Papers</source><volume>17</volume>(<issue>14</issue>): <fpage>183</fpage>–<lpage>189</lpage>.</mixed-citation></ref></ref-list></tp:taxon-treatment>
