# Supplementary material for: ﻿A Japan-focused review of East Asian Acicnemis Fairmaire, 1849 (Coleoptera, Curculionidae) reveals cryptic diversity in a well-studied region
Source: Zookeys. 2025 Nov 10;1259:103–67. doi: 10.3897/zookeys.1259.164450 (PMC12624354; doi:10.3897/zookeys.1259.164450)
Supplement: XML Treatment for Acicnemis cordata [file zookeys.1259.164450-treatment6.xml]

<!DOCTYPE tp:taxon-treatment
  PUBLIC "-//TaxonX//DTD Taxonomic Treatment Publishing DTD v0 20100105//EN" "tax-treatment-NSO.dtd">
<tp:taxon-treatment xmlns:tp="http://www.plazi.org/taxpub"><tp:treatment-meta><kwd-group><label>Taxon classification</label><kwd>
                <named-content content-type="kingdom">Animalia</named-content>
              </kwd><kwd>
                <named-content content-type="order">Coleoptera</named-content>
              </kwd><kwd>
                <named-content content-type="family">Curculionidae</named-content>
              </kwd></kwd-group><mixed-citation publication-type="journal"><person-group><name><surname>Lewis</surname><given-names>Jake H.</given-names></name><name><surname>Kojima</surname><given-names>Hiroaki</given-names></name><name><surname>Campbell</surname><given-names>Erin O.</given-names></name></person-group><article-title>﻿A Japan-focused review of East Asian <italic><tp:taxon-name><tp:taxon-name-part taxon-name-part-type="genus" reg="Acicnemis">Acicnemis</tp:taxon-name-part></tp:taxon-name></italic> Fairmaire, 1849 (<tp:taxon-name><tp:taxon-name-part taxon-name-part-type="order">Coleoptera</tp:taxon-name-part></tp:taxon-name>, <tp:taxon-name><tp:taxon-name-part taxon-name-part-type="family">Curculionidae</tp:taxon-name-part></tp:taxon-name>) reveals cryptic diversity in a well-studied region</article-title><source>Zookeys</source><day>10</day><month>11</month><year>2025</year><volume>1259</volume><fpage>103</fpage><lpage>167</lpage><pub-id pub-id-type="doi">10.3897/zookeys.1259.164450</pub-id></mixed-citation></tp:treatment-meta><tp:nomenclature><label>﻿</label><tp:taxon-name><object-id xmlns:xlink="http://www.w3.org/1999/xlink" content-type="arpha" xlink:type="simple">2C364F23-F2EB-5514-8197-EDD143888B42</object-id>
              <tp:taxon-name-part taxon-name-part-type="genus" reg="Acicnemis">Acicnemis</tp:taxon-name-part>
              <tp:taxon-name-part taxon-name-part-type="species" reg="cordata">cordata</tp:taxon-name-part>
            </tp:taxon-name><tp:taxon-authority>Hubenthal, 1919</tp:taxon-authority><xref ref-type="fig" rid="F10">Fig. 10</xref><tp:nomenclature-citation-list><tp:nomenclature-citation><tp:taxon-name>
                  <tp:taxon-name-part taxon-name-part-type="genus" reg="Acicnemis">Acicnemis</tp:taxon-name-part> <tp:taxon-name-part taxon-name-part-type="species" reg="fukienensis">fukienensis</tp:taxon-name-part></tp:taxon-name><comment>Voss, 1958.</comment></tp:nomenclature-citation></tp:nomenclature-citation-list></tp:nomenclature><tp:treatment-sec sec-type="type material" id="SECID0EERAI"><title>Type material examined</title><p><bold>(Vietnam: 1). <italic>Holotype</italic>. Vietnam</bold> • “Mau-son, Tongking” (modern day northern Vietnam), “Gehr. W. Muller, Vermacht, 1909”, bears a red label reading “Typus”, <abbrev xmlns:xlink="http://www.w3.org/1999/xlink" xlink:title="Senckenberg Naturhistorischen Sammlungen Dresden" id="ABBRID0EPRAI" xlink:type="simple">SNSD</abbrev>, JHL_AREV_987.</p><fig id="F10" position="float" orientation="portrait"><object-id xmlns:xlink="http://www.w3.org/1999/xlink" content-type="doi" xlink:type="simple">10.3897/zookeys.1259.164450.figure10</object-id><object-id xmlns:xlink="http://www.w3.org/1999/xlink" content-type="arpha" xlink:type="simple">15F8BD94-0803-5051-AA60-485F36D12AD1</object-id><label>Figure 10.</label><caption><p><italic><tp:taxon-name><tp:taxon-name-part taxon-name-part-type="genus" reg="Acicnemis">Acicnemis</tp:taxon-name-part> <tp:taxon-name-part taxon-name-part-type="species" reg="cordata">cordata</tp:taxon-name-part></tp:taxon-name></italic> Hubenthal, 1919 holotype (JHL_AREV_987). A. Lateral; B. Dorsal. Scale bar: 1 mm.</p></caption><graphic xmlns:xlink="http://www.w3.org/1999/xlink" xlink:href="zookeys-1259-103_article-164450__-g010.jpg" position="float" orientation="portrait" xlink:type="simple" id="oo_1461835.jpg"><uri content-type="original_file" xlink:type="simple">https://binary.pensoft.net/fig/1461835</uri></graphic></fig></tp:treatment-sec><tp:treatment-sec sec-type="diagnosis" id="SECID0ELSAI"><title>Diagnosis.</title><p>Body length 5.0 mm. Virtually indistinguishable externally from <italic><tp:taxon-name><tp:taxon-name-part taxon-name-part-type="genus" reg="Acicnemis">A.</tp:taxon-name-part> <tp:taxon-name-part taxon-name-part-type="species" reg="maculaalba">maculaalba</tp:taxon-name-part></tp:taxon-name></italic> (see that species). Although most <italic><tp:taxon-name><tp:taxon-name-part taxon-name-part-type="genus" reg="Acicnemis">A.</tp:taxon-name-part> <tp:taxon-name-part taxon-name-part-type="species" reg="maculaalba">maculaalba</tp:taxon-name-part></tp:taxon-name></italic> have the white elytral spots interrupted by brown scales along the first elytral interval, some have no interruption (as in the <italic><tp:taxon-name><tp:taxon-name-part taxon-name-part-type="genus" reg="Acicnemis">A.</tp:taxon-name-part> <tp:taxon-name-part taxon-name-part-type="species" reg="cordata">cordata</tp:taxon-name-part></tp:taxon-name></italic> holotype); therefore, this character cannot be used alone to reliably separate <italic><tp:taxon-name><tp:taxon-name-part taxon-name-part-type="genus" reg="Acicnemis">A.</tp:taxon-name-part> <tp:taxon-name-part taxon-name-part-type="species" reg="maculaalba">maculaalba</tp:taxon-name-part></tp:taxon-name></italic> and <italic><tp:taxon-name><tp:taxon-name-part taxon-name-part-type="genus" reg="Acicnemis">A.</tp:taxon-name-part> <tp:taxon-name-part taxon-name-part-type="species" reg="cordata">cordata</tp:taxon-name-part></tp:taxon-name></italic>.</p></tp:treatment-sec><tp:treatment-sec sec-type="distribution" id="SECID0EIUAI"><title>Distribution.</title><p>This species is known from the type locality (Mau-son, Tongking, which corresponds to modern day northern Vietnam) and apparently also Kuatun, China (Voss’s specimen).</p></tp:treatment-sec><tp:treatment-sec sec-type="remarks" id="SECID0ENUAI"><title>Remarks.</title><p>We examined the holotype specimen of <italic><tp:taxon-name><tp:taxon-name-part taxon-name-part-type="genus" reg="Acicnemis">A.</tp:taxon-name-part> <tp:taxon-name-part taxon-name-part-type="species" reg="cordata">cordata</tp:taxon-name-part></tp:taxon-name></italic> Hubenthal, 1919 (collected from Fujian, China; <abbrev xmlns:xlink="http://www.w3.org/1999/xlink" xlink:title="Senckenberg Naturhistorischen Sammlungen Dresden" id="ABBRID0E5UAI" xlink:type="simple">SNSD</abbrev>) and found it is virtually indistinguishable externally from Taiwanese and Japanese specimens of <italic><tp:taxon-name><tp:taxon-name-part taxon-name-part-type="genus" reg="Acicnemis">A.</tp:taxon-name-part> <tp:taxon-name-part taxon-name-part-type="species" reg="maculaalba">maculaalba</tp:taxon-name-part></tp:taxon-name></italic>. However, as the <italic><tp:taxon-name><tp:taxon-name-part taxon-name-part-type="genus" reg="Acicnemis">A.</tp:taxon-name-part> <tp:taxon-name-part taxon-name-part-type="species" reg="cordata">cordata</tp:taxon-name-part></tp:taxon-name></italic> holotype is a female, it was not possible to examine the male genitalia, which are extremely important for distinguishing members of the <italic><tp:taxon-name><tp:taxon-name-part taxon-name-part-type="genus" reg="Acicnemis">A.</tp:taxon-name-part> <tp:taxon-name-part taxon-name-part-type="species" reg="maculaalba">maculaalba</tp:taxon-name-part></tp:taxon-name></italic> species complex. We tentatively recognize <italic><tp:taxon-name><tp:taxon-name-part taxon-name-part-type="genus" reg="Acicnemis">A.</tp:taxon-name-part> <tp:taxon-name-part taxon-name-part-type="species" reg="cordata">cordata</tp:taxon-name-part></tp:taxon-name></italic> here, but also note that further examination of specimens from mainland Asia is necessary to work out the species in this complex.</p></tp:treatment-sec></tp:taxon-treatment>
