# Supplementary material for: ﻿A Japan-focused review of East Asian Acicnemis Fairmaire, 1849 (Coleoptera, Curculionidae) reveals cryptic diversity in a well-studied region
Source: Zookeys. 2025 Nov 10;1259:103–67. doi: 10.3897/zookeys.1259.164450 (PMC12624354; doi:10.3897/zookeys.1259.164450)
Supplement: XML Treatment for Acicnemis costulifera [file zookeys.1259.164450-treatment7.xml]

<!DOCTYPE tp:taxon-treatment
  PUBLIC "-//TaxonX//DTD Taxonomic Treatment Publishing DTD v0 20100105//EN" "tax-treatment-NSO.dtd">
<tp:taxon-treatment xmlns:tp="http://www.plazi.org/taxpub"><tp:treatment-meta><kwd-group><label>Taxon classification</label><kwd>
                <named-content content-type="kingdom">Animalia</named-content>
              </kwd><kwd>
                <named-content content-type="order">Coleoptera</named-content>
              </kwd><kwd>
                <named-content content-type="family">Curculionidae</named-content>
              </kwd></kwd-group><mixed-citation publication-type="journal"><person-group><name><surname>Lewis</surname><given-names>Jake H.</given-names></name><name><surname>Kojima</surname><given-names>Hiroaki</given-names></name><name><surname>Campbell</surname><given-names>Erin O.</given-names></name></person-group><article-title>﻿A Japan-focused review of East Asian <italic><tp:taxon-name><tp:taxon-name-part taxon-name-part-type="genus" reg="Acicnemis">Acicnemis</tp:taxon-name-part></tp:taxon-name></italic> Fairmaire, 1849 (<tp:taxon-name><tp:taxon-name-part taxon-name-part-type="order">Coleoptera</tp:taxon-name-part></tp:taxon-name>, <tp:taxon-name><tp:taxon-name-part taxon-name-part-type="family">Curculionidae</tp:taxon-name-part></tp:taxon-name>) reveals cryptic diversity in a well-studied region</article-title><source>Zookeys</source><day>10</day><month>11</month><year>2025</year><volume>1259</volume><fpage>103</fpage><lpage>167</lpage><pub-id pub-id-type="doi">10.3897/zookeys.1259.164450</pub-id></mixed-citation></tp:treatment-meta><tp:nomenclature><label>﻿</label><tp:taxon-name><object-id xmlns:xlink="http://www.w3.org/1999/xlink" content-type="arpha" xlink:type="simple">F2EFD8DB-464C-5BB4-9665-B1AE70E0D11E</object-id>
              <tp:taxon-name-part taxon-name-part-type="genus" reg="Acicnemis">Acicnemis</tp:taxon-name-part>
              <tp:taxon-name-part taxon-name-part-type="species" reg="costulifera">costulifera</tp:taxon-name-part>
            </tp:taxon-name><tp:taxon-authority>Hubenthal, 1919</tp:taxon-authority><xref ref-type="fig" rid="F11">Fig. 11</xref></tp:nomenclature><tp:treatment-sec sec-type="type material" id="SECID0EXXAI"><title>Type material examined</title><p><bold>(Unknown country: 1). <italic>Holotype</italic>. Unknown locality</bold>: “Coll. J. Faust Ankauf 1900”, bears a red label reading “Typus”, <abbrev xmlns:xlink="http://www.w3.org/1999/xlink" xlink:title="Senckenberg Naturhistorischen Sammlungen Dresden" id="ABBRID0ECYAI" xlink:type="simple">SNSD</abbrev>, JHL_ACITAI_003.</p><fig id="F11" position="float" orientation="portrait"><object-id xmlns:xlink="http://www.w3.org/1999/xlink" content-type="doi" xlink:type="simple">10.3897/zookeys.1259.164450.figure11</object-id><object-id xmlns:xlink="http://www.w3.org/1999/xlink" content-type="arpha" xlink:type="simple">40425696-30D9-5638-BDCA-A3580C854A7D</object-id><label>Figure 11.</label><caption><p><italic><tp:taxon-name><tp:taxon-name-part taxon-name-part-type="genus" reg="Acicnemis">Acicnemis</tp:taxon-name-part> <tp:taxon-name-part taxon-name-part-type="species" reg="costulifera">costulifera</tp:taxon-name-part></tp:taxon-name></italic> Hubenthal, 1919 (JHL_ACITAI_003). A. Lateral; B. Oblique. Scale bar: 1 mm (applies only to A). Note that the silver region is an entomological pin.</p></caption><graphic xmlns:xlink="http://www.w3.org/1999/xlink" xlink:href="zookeys-1259-103_article-164450__-g011.jpg" position="float" orientation="portrait" xlink:type="simple" id="oo_1461836.jpg"><uri content-type="original_file" xlink:type="simple">https://binary.pensoft.net/fig/1461836</uri></graphic></fig></tp:treatment-sec><tp:treatment-sec sec-type="diagnosis" id="SECID0E5YAI"><title>Diagnosis.</title><p>Body length 4.8 mm. This is the only species covered here with costate elytra (on the 2<sup>nd</sup>, 4<sup>th</sup>, and 6<sup>th</sup> intervals). Also, is has erect, elongate scales along the odd-numbered elytral intervals (as in <italic><tp:taxon-name><tp:taxon-name-part taxon-name-part-type="genus" reg="Acicnemis">A.</tp:taxon-name-part> <tp:taxon-name-part taxon-name-part-type="species" reg="ryukyuana">ryukyuana</tp:taxon-name-part></tp:taxon-name></italic>).</p></tp:treatment-sec><tp:treatment-sec sec-type="distribution" id="SECID0EVZAI"><title>Distribution.</title><p><italic><tp:taxon-name><tp:taxon-name-part taxon-name-part-type="genus" reg="Acicnemis">Acicnemis</tp:taxon-name-part> <tp:taxon-name-part taxon-name-part-type="species" reg="costulifera">costulifera</tp:taxon-name-part></tp:taxon-name></italic> is recorded from Taiwan and Japan in <xref ref-type="bibr" rid="B2">Alonso-Zarazaga et al. (2023)</xref>; however, <xref ref-type="bibr" rid="B6">Hubenthal (1919b)</xref> states that the holotype collection locality is unknown. We examined the holotype specimen and indeed, it does lack labels with any locality data. Furthermore, no specimens of this species collected from Japan were encountered in any of the examined collections. As such, we are confident that the record of this species from Japan is erroneous, and that the record from Taiwan should be treated with suspicion until additional specimens are found.</p></tp:treatment-sec><ref-list><ref id="B2"><mixed-citation xmlns:xlink="http://www.w3.org/1999/xlink" xlink:type="simple"><person-group><name name-style="western"><surname>Alonso-Zarazaga</surname><given-names>MA</given-names></name><name name-style="western"><surname>Barrios</surname><given-names>H</given-names></name><name name-style="western"><surname>Borovec</surname><given-names>R</given-names></name><name name-style="western"><surname>Bouchard</surname><given-names>P</given-names></name><name name-style="western"><surname>Caldara</surname><given-names>R</given-names></name><name name-style="western"><surname>Colonnelli</surname><given-names>E</given-names></name><name name-style="western"><surname>Gúltekin</surname><given-names>L</given-names></name><name name-style="western"><surname>Hlaváč</surname><given-names>P</given-names></name><name name-style="western"><surname>Korotyaev</surname><given-names>B</given-names></name><name name-style="western"><surname>Lyal</surname><given-names>CHC</given-names></name><name name-style="western"><surname>Machado</surname><given-names>A</given-names></name><name name-style="western"><surname>Meregalli</surname><given-names>M</given-names></name><name name-style="western"><surname>Pierotti</surname><given-names>H</given-names></name><name name-style="western"><surname>Ren</surname><given-names>L</given-names></name><name name-style="western"><surname>Sánchez-Ruiz</surname><given-names>M</given-names></name><name name-style="western"><surname>Sforzi</surname><given-names>A</given-names></name><name name-style="western"><surname>Silfverberg</surname><given-names>H</given-names></name><name name-style="western"><surname>Skuhrovec</surname><given-names>J</given-names></name><name name-style="western"><surname>Trýzna</surname><given-names>M</given-names></name><name name-style="western"><surname>Velázquez de Castro</surname><given-names>AJ</given-names></name><name name-style="western"><surname>Yunakov</surname><given-names>NN</given-names></name></person-group> (<year>2023</year>) <source>Cooperative Catalougue of Palearctic <tp:taxon-name><tp:taxon-name-part taxon-name-part-type="order">Coleoptera</tp:taxon-name-part></tp:taxon-name><tp:taxon-name><tp:taxon-name-part taxon-name-part-type="superfamily">Curculionoidea</tp:taxon-name-part></tp:taxon-name>. Monografías Electrónicas SEA 8. Sociedad Entomológica Aragonesa S.E.</source><publisher-name>A</publisher-name>, <publisher-loc>Zaragoza</publisher-loc>, <size units="page">780 pp</size>.</mixed-citation></ref><ref id="B6"><mixed-citation xmlns:xlink="http://www.w3.org/1999/xlink" xlink:type="simple"><person-group><name name-style="western"><surname>Hubenthal</surname><given-names>W</given-names></name></person-group> (<year>1919b</year>) <article-title>Beiträge zur Kenntnis der Curculioniden-Gattung <italic><tp:taxon-name><tp:taxon-name-part taxon-name-part-type="genus">Acicnemis</tp:taxon-name-part></tp:taxon-name></italic> Lacordaire (Col.).</article-title><source>Archiv für Naturgeschichte</source><volume>83</volume>(<issue>9</issue>): <fpage>53</fpage>–<lpage>155</lpage>.</mixed-citation></ref></ref-list></tp:taxon-treatment>
