# Supplementary material for: ﻿A Japan-focused review of East Asian Acicnemis Fairmaire, 1849 (Coleoptera, Curculionidae) reveals cryptic diversity in a well-studied region
Source: Zookeys. 2025 Nov 10;1259:103–67. doi: 10.3897/zookeys.1259.164450 (PMC12624354; doi:10.3897/zookeys.1259.164450)
Supplement: XML Treatment for Acicnemis cryptica [file zookeys.1259.164450-treatment8.xml]

<!DOCTYPE tp:taxon-treatment
  PUBLIC "-//TaxonX//DTD Taxonomic Treatment Publishing DTD v0 20100105//EN" "tax-treatment-NSO.dtd">
<tp:taxon-treatment xmlns:tp="http://www.plazi.org/taxpub"><tp:treatment-meta><kwd-group><label>Taxon classification</label><kwd>
                <named-content content-type="kingdom">Animalia</named-content>
              </kwd><kwd>
                <named-content content-type="order">Coleoptera</named-content>
              </kwd><kwd>
                <named-content content-type="family">Curculionidae</named-content>
              </kwd></kwd-group><mixed-citation publication-type="journal"><person-group><name><surname>Lewis</surname><given-names>Jake H.</given-names></name><name><surname>Kojima</surname><given-names>Hiroaki</given-names></name><name><surname>Campbell</surname><given-names>Erin O.</given-names></name></person-group><article-title>﻿A Japan-focused review of East Asian <italic><tp:taxon-name><tp:taxon-name-part taxon-name-part-type="genus" reg="Acicnemis">Acicnemis</tp:taxon-name-part></tp:taxon-name></italic> Fairmaire, 1849 (<tp:taxon-name><tp:taxon-name-part taxon-name-part-type="order">Coleoptera</tp:taxon-name-part></tp:taxon-name>, <tp:taxon-name><tp:taxon-name-part taxon-name-part-type="family">Curculionidae</tp:taxon-name-part></tp:taxon-name>) reveals cryptic diversity in a well-studied region</article-title><source>Zookeys</source><day>10</day><month>11</month><year>2025</year><volume>1259</volume><fpage>103</fpage><lpage>167</lpage><pub-id pub-id-type="doi">10.3897/zookeys.1259.164450</pub-id></mixed-citation></tp:treatment-meta><tp:nomenclature><label>﻿</label><tp:taxon-name><object-id xmlns:xlink="http://www.w3.org/1999/xlink" content-type="arpha" xlink:type="simple">183AA775-DE6B-51CB-8245-8DC267CF10C2</object-id>
              <tp:taxon-name-part taxon-name-part-type="genus" reg="Acicnemis">Acicnemis</tp:taxon-name-part>
              <tp:taxon-name-part taxon-name-part-type="species" reg="cryptica">cryptica</tp:taxon-name-part>
              <object-id xmlns:xlink="http://www.w3.org/1999/xlink" content-type="zoobank" xlink:type="simple">https://zoobank.org/D117E957-E5E4-47B0-BF8A-4444EC767456</object-id>
            </tp:taxon-name><tp:taxon-authority>Lewis &amp; Kojima</tp:taxon-authority><tp:taxon-status xmlns:xlink="http://www.w3.org/1999/xlink" xlink:type="simple">sp. nov.</tp:taxon-status><xref ref-type="fig" rid="F6">Figs 6C1–6</xref><xref ref-type="fig" rid="F2">, 2</xref><xref ref-type="fig" rid="F12">, 12</xref></tp:nomenclature><tp:treatment-sec sec-type="type material" id="SECID0EE3AI"><title>Type material</title><p><bold>(Japan: 72). <italic>Holotype</italic>. Japan: Nagano Prefecture</bold>: • Otari Onsen, Otari-mura, 23.VII.1990, M. Hasegawa, bears a red holotype label reading “HOLOTYPE / <italic><tp:taxon-name><tp:taxon-name-part taxon-name-part-type="genus" reg="Acicnemis">Acicnemis</tp:taxon-name-part> <tp:taxon-name-part taxon-name-part-type="species" reg="cryptica">cryptica</tp:taxon-name-part></tp:taxon-name></italic> / Lewis &amp; Kojima, 2025”, JHL_AREV_672, dissected male, deposited in <named-content xmlns:xlink="http://www.w3.org/1999/xlink" content-type="dwc:institutional_code" xlink:title="Kyushu University Museum" xlink:href="http://grbio.org/institution/kyushu-university-museum" xlink:type="simple">KUM</named-content>. <bold><italic>Paratypes</italic>. Japan: Aomori Prefecture</bold>: • Towada, 14.VI.1957, K. Shimoyama (1 dissected male, <named-content xmlns:xlink="http://www.w3.org/1999/xlink" content-type="dwc:institutional_code" xlink:title="Kyushu University Museum" xlink:href="http://grbio.org/institution/kyushu-university-museum" xlink:type="simple">KUM</named-content>), JHL_AREV_498; <bold>Fukushima Prefecture</bold>: • Yunohana, Tateiwa V., Minami-Aizu, 14.VI.1947, “Y.K.” (1 dissected male, <named-content xmlns:xlink="http://www.w3.org/1999/xlink" content-type="dwc:institutional_code" xlink:title="National Museum of Nature and Science, Tsukuba" xlink:href="http://grbio.org/institution/national-museum-nature-and-science" xlink:type="simple">NMNS</named-content>), JHL_AREV_139; <bold>Fukuoka Prefecture</bold>: • Hikosan (Buzen), 19.V.1939, H. Hori (1 dissected male, <named-content xmlns:xlink="http://www.w3.org/1999/xlink" content-type="dwc:institutional_code" xlink:title="Kyushu University Museum" xlink:href="http://grbio.org/institution/kyushu-university-museum" xlink:type="simple">KUM</named-content>), JHL_AREV_981; <bold>Gunma Prefecture</bold>: • Mt. Buson, 13–15.VII.1975, H. Irie (2, <named-content xmlns:xlink="http://www.w3.org/1999/xlink" content-type="dwc:institutional_code" xlink:title="Kyushu University Museum" xlink:href="http://grbio.org/institution/kyushu-university-museum" xlink:type="simple">KUM</named-content>), JHL_AREV_904 (dissected male), JHL_AREV_905; <bold>Kochi Prefecture</bold>: • Mt. Tebako, 7–10.VIII.1957, K. Morimoto (13, <named-content xmlns:xlink="http://www.w3.org/1999/xlink" content-type="dwc:institutional_code" xlink:title="Kyushu University Museum" xlink:href="http://grbio.org/institution/kyushu-university-museum" xlink:type="simple">KUM</named-content>), JHL_AREV_479 (dissected male), JHL_AREV_823 – JHL_AREV_827, JHL_AREV_829 – JHL_AREV_831, JHL_AREV_833 – JHL_AREV_835, JHL_AREV_837; • Mt. Tebako, 18–21.VII.1955, K. Kojima (2, <named-content xmlns:xlink="http://www.w3.org/1999/xlink" content-type="dwc:institutional_code" xlink:title="Kyushu University Museum" xlink:href="http://grbio.org/institution/kyushu-university-museum" xlink:type="simple">KUM</named-content>), JHL_AREV_828, JHL_AREV_832; • Monobe-mura, 26–28.VIII.1959, K. Morimoto (2, <named-content xmlns:xlink="http://www.w3.org/1999/xlink" content-type="dwc:institutional_code" xlink:title="Kyushu University Museum" xlink:href="http://grbio.org/institution/kyushu-university-museum" xlink:type="simple">KUM</named-content>), JHL_AREV_836, JHL_AREV_845; <bold>Ibaraki Prefecture</bold>: • Mt. Yamizo-san, Daigo-machi, 1.XII.1995, S. Nomura (1 dissected male, <named-content xmlns:xlink="http://www.w3.org/1999/xlink" content-type="dwc:institutional_code" xlink:title="Kyushu University Museum" xlink:href="http://grbio.org/institution/kyushu-university-museum" xlink:type="simple">KUM</named-content>), JHL_AREV_901; <bold>Iwate Prefecture</bold>: • Mt. Hayachine, 2–5.VIII.1982, H. Makihara (8, <named-content xmlns:xlink="http://www.w3.org/1999/xlink" content-type="dwc:institutional_code" xlink:title="Kyushu University Museum" xlink:href="http://grbio.org/institution/kyushu-university-museum" xlink:type="simple">KUM</named-content>), JHL_AREV_594 (dissected male), JHL_AREV_817, JHL_AREV_818, JHL_AREV_822, JHL_AREV_841 – JHL_AREV_844; <bold>Nagano Prefecture</bold>: • Otari Onsen, Otari-mura, 23.VII.1990, M. Hasegawa (1, <named-content xmlns:xlink="http://www.w3.org/1999/xlink" content-type="dwc:institutional_code" xlink:title="Tokyo University of Agriculture" xlink:href="http://grbio.org/institution/tokyo-university-agriculture" xlink:type="simple">TUA</named-content>), JHL_AREV_819; <bold>Oita Prefecture</bold>: • Mt. Sobo, 29.VII.1953, T. Matsuda (1 dissected male, <named-content xmlns:xlink="http://www.w3.org/1999/xlink" content-type="dwc:institutional_code" xlink:title="Kyushu University Museum" xlink:href="http://grbio.org/institution/kyushu-university-museum" xlink:type="simple">KUM</named-content>), JHL_AREV_544; <bold>Shizuoka Prefecture</bold>: • Amagi-toge, Hacchoike Izu-hanto, 14.V.1980, J. Okuma (4, <named-content xmlns:xlink="http://www.w3.org/1999/xlink" content-type="dwc:institutional_code" xlink:title="Tokyo University of Agriculture" xlink:href="http://grbio.org/institution/tokyo-university-agriculture" xlink:type="simple">TUA</named-content>), JHL_AREV_947 (dissected male), JHL_AREV_959; • <bold>Tokyo Metropolis</bold>: Nippara, 19.IX,1971, H. Takizawa, JHL_AREV_118 (1, <named-content xmlns:xlink="http://www.w3.org/1999/xlink" content-type="dwc:institutional_code" xlink:title="Hokkaido University Museum" xlink:href="http://grbio.org/institution/hokkaido-university-museum" xlink:type="simple">HUM</named-content>); • Ogawadani, Okutama, “1966.8.6”, T. Goh (1 dissected male, <named-content xmlns:xlink="http://www.w3.org/1999/xlink" content-type="dwc:institutional_code" xlink:title="Hokkaido University Museum" xlink:href="http://grbio.org/institution/hokkaido-university-museum" xlink:type="simple">HUM</named-content>), JHL_AREV_140; • Mt. Takao, 27.V.1917, E. Gallois (3, <named-content xmlns:xlink="http://www.w3.org/1999/xlink" content-type="dwc:institutional_code" xlink:title="Hokkaido University Museum" xlink:href="http://grbio.org/institution/hokkaido-university-museum" xlink:type="simple">HUM</named-content>) JHL_AREV_114 (dissected male), JHL_AREV_141, JHL_AREV_142; • Mt. Takao, 10.V.1914, E. Gallois (1, <named-content xmlns:xlink="http://www.w3.org/1999/xlink" content-type="dwc:institutional_code" xlink:title="Hokkaido University Museum" xlink:href="http://grbio.org/institution/hokkaido-university-museum" xlink:type="simple">HUM</named-content>), JHL_AREV_115; • Mt. Takao, Hachioji, 22.VIII.2024, <named-content xmlns:xlink="http://www.w3.org/1999/xlink" content-type="dwc:verbatimCoordinates" xlink:type="simple"><named-content content-type="geo-json" specific-use="{&#34;type&#34;:&#34;Point&#34;,&#34;coordinates&#34;:[139.252500,35.629720]}" id="NCID0EZ6AI" xlink:type="simple">35.62972°N, 139.2525°E</named-content></named-content>, R. Anderson, beating in mixed maple / beech / cypress forest, “2024-102” (2, <named-content xmlns:xlink="http://www.w3.org/1999/xlink" content-type="dwc:institutional_code" xlink:title="Canadian Museum of Nature" xlink:href="http://grbio.org/institution/canadian-museum-nature-3" xlink:type="simple">CMNC</named-content>), JHL_AREV_2035, JHL_AREV_2026; • Takao Musashi, V.1912, H. Takabayashi (1, <named-content xmlns:xlink="http://www.w3.org/1999/xlink" content-type="dwc:institutional_code" xlink:title="Hokkaido University Museum" xlink:href="http://grbio.org/institution/hokkaido-university-museum" xlink:type="simple">HUM</named-content>), JHL_AREV_116; <bold>Yamanashi Prefecture</bold>: • Daibosatsu, 19.V.1974, M. Tao (1, <named-content xmlns:xlink="http://www.w3.org/1999/xlink" content-type="dwc:institutional_code" xlink:title="Tokyo University of Agriculture" xlink:href="http://grbio.org/institution/tokyo-university-agriculture" xlink:type="simple">TUA</named-content>), JHL_AREV_778; • Koganezawa-rindo, Ohtsuki-shi, 30–31.V.1980, J. Okuma (5, <named-content xmlns:xlink="http://www.w3.org/1999/xlink" content-type="dwc:institutional_code" xlink:title="Tokyo University of Agriculture" xlink:href="http://grbio.org/institution/tokyo-university-agriculture" xlink:type="simple">TUA</named-content>), JHL_AREV_630 (dissected male), JHL_AREV_820, JHL_AREV_821; • Koganezawa-rindo, 23.VI.1974, S. Miyakawa (8, <named-content xmlns:xlink="http://www.w3.org/1999/xlink" content-type="dwc:institutional_code" xlink:title="Tokyo University of Agriculture" xlink:href="http://grbio.org/institution/tokyo-university-agriculture" xlink:type="simple">TUA</named-content>), JHL_AREV_941 – JHL_AREV_945.</p><fig id="F12" position="float" orientation="portrait"><object-id xmlns:xlink="http://www.w3.org/1999/xlink" content-type="doi" xlink:type="simple">10.3897/zookeys.1259.164450.figure12</object-id><object-id xmlns:xlink="http://www.w3.org/1999/xlink" content-type="arpha" xlink:type="simple">A935DE1A-197E-5DE7-8F79-60CD120EF4D6</object-id><label>Figure 12.</label><caption><p><italic><tp:taxon-name><tp:taxon-name-part taxon-name-part-type="genus" reg="Acicnemis">Acicnemis</tp:taxon-name-part> <tp:taxon-name-part taxon-name-part-type="species" reg="cryptica">cryptica</tp:taxon-name-part></tp:taxon-name></italic> Lewis &amp; Kojima, sp. nov. (JHL_AREV_778). A. Lateral; B. Dorsal. Scale bar: 1 mm.</p></caption><graphic xmlns:xlink="http://www.w3.org/1999/xlink" xlink:href="zookeys-1259-103_article-164450__-g012.jpg" position="float" orientation="portrait" xlink:type="simple" id="oo_1461837.jpg"><uri content-type="original_file" xlink:type="simple">https://binary.pensoft.net/fig/1461837</uri></graphic></fig></tp:treatment-sec><tp:treatment-sec sec-type="diagnosis" id="SECID0EMBBI"><title>Diagnosis.</title><p>Body length 4.9–7.0 mm. Covered in dark to pale gray and black scales. Pronotum covered in black scales medially, but with white to yellow scales laterally (compare with <italic><tp:taxon-name><tp:taxon-name-part taxon-name-part-type="genus" reg="Acicnemis">A.</tp:taxon-name-part> <tp:taxon-name-part taxon-name-part-type="species" reg="albofasciata">albofasciata</tp:taxon-name-part></tp:taxon-name></italic> which also has white lateral pronotal bands, but bordered by black scales at the lateral-most extreme of the pronotum). Apical 1/2 of elytra with a V-shaped patch of white scales. Pronotum evenly punctured across dorsal surface, but often with shiny, impunctate longitudinal midline. Scutellum bare over anterior 1/2 of dorsal surface, otherwise covered in pale yellowish scales. Only odd elytral intervals with erect scales (even elytral intervals may possess erect scales at the extreme elytral apex). Sclerolepidia distinct and protruding. Third tarsomeres distinctly emarginate. Pedon with lateral edges approx. parallel in dorsal view, but sinuating into an acute point (Fig. <xref ref-type="fig" rid="F6">6C1</xref>–<xref ref-type="fig" rid="F2">2</xref>). Internal sac without tuberculate or roughened musculature inside the aedeagus (compare with <italic><tp:taxon-name><tp:taxon-name-part taxon-name-part-type="genus" reg="Acicnemis">A.</tp:taxon-name-part> <tp:taxon-name-part taxon-name-part-type="species" reg="albofasciata">albofasciata</tp:taxon-name-part></tp:taxon-name></italic>, which has a tuberculate internal sac visible inside the aedeagus), but with hook-shaped protruding structure surrounded by tuberculate, roughened musculature.</p></tp:treatment-sec><tp:treatment-sec sec-type="distribution" id="SECID0EQCBI"><title>Distribution.</title><p>This species is endemic to mainland Japan (excluding Hokkaido), north from Aomori Prefecture and south to Kyushu (Oita Prefecture, Fukuoka Prefecture).</p></tp:treatment-sec><tp:treatment-sec sec-type="etymology" id="SECID0EVCBI"><title>Etymology.</title><p>The specific name <italic><tp:taxon-name><tp:taxon-name-part taxon-name-part-type="genus" reg="Acicnemis"/><tp:taxon-name-part taxon-name-part-type="species" reg="cryptica">cryptica</tp:taxon-name-part></tp:taxon-name></italic> is a reference to the remarkable similarity of this species in external morphology to <italic><tp:taxon-name><tp:taxon-name-part taxon-name-part-type="genus" reg="Acicnemis">A.</tp:taxon-name-part> <tp:taxon-name-part taxon-name-part-type="species" reg="albofasciata">albofasciata</tp:taxon-name-part></tp:taxon-name></italic> and also explains why it was overlooked for decades. We also suggest the Japanese common name ハイイロカレキゾウムシ [Haiiro-kareki-zoumushi], which translates in English to “Gray-dead-wood-weevil”.</p></tp:treatment-sec><tp:treatment-sec sec-type="remarks" id="SECID0EQDBI"><title>Remarks.</title><p>This cryptic species was previously assumed to be a pale-color morph of <italic><tp:taxon-name><tp:taxon-name-part taxon-name-part-type="genus" reg="Acicnemis">A.</tp:taxon-name-part> <tp:taxon-name-part taxon-name-part-type="species" reg="albofasciata">albofasciata</tp:taxon-name-part></tp:taxon-name></italic> (see <xref ref-type="bibr" rid="B19">Morimoto and Miyakawa 1995</xref>: 50, fig. 11), and indeed only differs externally from <italic><tp:taxon-name><tp:taxon-name-part taxon-name-part-type="genus" reg="Acicnemis">A.</tp:taxon-name-part> <tp:taxon-name-part taxon-name-part-type="species" reg="albofasciata">albofasciata</tp:taxon-name-part></tp:taxon-name></italic> in overall color (pale gray in <italic><tp:taxon-name><tp:taxon-name-part taxon-name-part-type="genus" reg="Acicnemis">A.</tp:taxon-name-part> <tp:taxon-name-part taxon-name-part-type="species" reg="cryptica">cryptica</tp:taxon-name-part></tp:taxon-name></italic>; black to dark gray in <italic><tp:taxon-name><tp:taxon-name-part taxon-name-part-type="genus" reg="Acicnemis">A.</tp:taxon-name-part> <tp:taxon-name-part taxon-name-part-type="species" reg="albofasciata">albofasciata</tp:taxon-name-part></tp:taxon-name></italic>) and weakly in scale pattern (entire lateral portion of pronotum white to yellow scaled in <italic><tp:taxon-name><tp:taxon-name-part taxon-name-part-type="genus" reg="Acicnemis">A.</tp:taxon-name-part> <tp:taxon-name-part taxon-name-part-type="species" reg="cryptica">cryptica</tp:taxon-name-part></tp:taxon-name></italic>; isolated white to yellow band, bordered by black lateral pronotal band in <italic><tp:taxon-name><tp:taxon-name-part taxon-name-part-type="genus" reg="Acicnemis">A.</tp:taxon-name-part> <tp:taxon-name-part taxon-name-part-type="species" reg="albofasciata">albofasciata</tp:taxon-name-part></tp:taxon-name></italic>). The male genitalia of <italic><tp:taxon-name><tp:taxon-name-part taxon-name-part-type="genus" reg="Acicnemis">A.</tp:taxon-name-part> <tp:taxon-name-part taxon-name-part-type="species" reg="cryptica">cryptica</tp:taxon-name-part></tp:taxon-name></italic> (which were apparently not examined previously), however, are completely distinct from <italic><tp:taxon-name><tp:taxon-name-part taxon-name-part-type="genus" reg="Acicnemis">A.</tp:taxon-name-part> <tp:taxon-name-part taxon-name-part-type="species" reg="albofasciata">albofasciata</tp:taxon-name-part></tp:taxon-name></italic> and differ in the shape of the aedeagus as well as in internal sac morphology (Fig. <xref ref-type="fig" rid="F6">6C1</xref>–<xref ref-type="fig" rid="F2">2</xref>).</p></tp:treatment-sec><tp:treatment-sec><!--Section generated to contain objects referenced in tp:taxon-treatment.--><fig id="F6" position="float" orientation="portrait"><object-id xmlns:xlink="http://www.w3.org/1999/xlink" content-type="doi" xlink:type="simple">10.3897/zookeys.1259.164450.figure6</object-id><object-id xmlns:xlink="http://www.w3.org/1999/xlink" content-type="arpha" xlink:type="simple">78F37434-EF71-521C-BDC6-9AF4A168345C</object-id><label>Figure 6.</label><caption><p>Aedeagi of <italic><tp:taxon-name><tp:taxon-name-part taxon-name-part-type="genus" reg="Acicnemis">Acicnemis</tp:taxon-name-part></tp:taxon-name></italic>. A1–2. <italic><tp:taxon-name><tp:taxon-name-part taxon-name-part-type="genus" reg="Acicnemis">A.</tp:taxon-name-part> <tp:taxon-name-part taxon-name-part-type="species" reg="albofasciata">albofasciata</tp:taxon-name-part></tp:taxon-name></italic> (<xref ref-type="bibr" rid="B33">Ter-Minasian 1953</xref>); B1–2. <italic><tp:taxon-name><tp:taxon-name-part taxon-name-part-type="genus" reg="Acicnemis">A.</tp:taxon-name-part> <tp:taxon-name-part taxon-name-part-type="species" reg="azumai">azumai</tp:taxon-name-part></tp:taxon-name></italic> Morimoto &amp; Miyakawa, 1995; C1–2), <italic><tp:taxon-name><tp:taxon-name-part taxon-name-part-type="genus" reg="Acicnemis">A.</tp:taxon-name-part> <tp:taxon-name-part taxon-name-part-type="species" reg="cryptica">cryptica</tp:taxon-name-part></tp:taxon-name></italic> Lewis &amp; Kojima, sp. nov.; D1–2. <italic><tp:taxon-name><tp:taxon-name-part taxon-name-part-type="genus" reg="Acicnemis">A.</tp:taxon-name-part> <tp:taxon-name-part taxon-name-part-type="species" reg="dividicincta">dividicincta</tp:taxon-name-part></tp:taxon-name></italic> Morimoto &amp; Miyakawa, 1995; E1–2. <italic><tp:taxon-name><tp:taxon-name-part taxon-name-part-type="genus" reg="Acicnemis">A.</tp:taxon-name-part> <tp:taxon-name-part taxon-name-part-type="species" reg="exilis">exilis</tp:taxon-name-part></tp:taxon-name></italic> Morimoto &amp; Miyakawa, 1995; F1–2. <italic><tp:taxon-name><tp:taxon-name-part taxon-name-part-type="genus" reg="Acicnemis">A.</tp:taxon-name-part> <tp:taxon-name-part taxon-name-part-type="species" reg="kiotoensis">kiotoensis</tp:taxon-name-part></tp:taxon-name></italic> Nakane, 1963; G1–2. <italic><tp:taxon-name><tp:taxon-name-part taxon-name-part-type="genus" reg="Acicnemis">A.</tp:taxon-name-part> <tp:taxon-name-part taxon-name-part-type="species" reg="laeta">laeta</tp:taxon-name-part></tp:taxon-name></italic> Hubenthal, 1919; H1–2. <italic><tp:taxon-name><tp:taxon-name-part taxon-name-part-type="genus" reg="Acicnemis">A.</tp:taxon-name-part> <tp:taxon-name-part taxon-name-part-type="species" reg="luteomaculata">luteomaculata</tp:taxon-name-part></tp:taxon-name></italic> Morimoto &amp; Miyakawa, 1995; I1–2. <italic><tp:taxon-name><tp:taxon-name-part taxon-name-part-type="genus" reg="Acicnemis">A.</tp:taxon-name-part> <tp:taxon-name-part taxon-name-part-type="species" reg="maculaalba">maculaalba</tp:taxon-name-part></tp:taxon-name></italic> Roelofs, 1875; J1–2. <italic><tp:taxon-name><tp:taxon-name-part taxon-name-part-type="genus" reg="Acicnemis">A.</tp:taxon-name-part> <tp:taxon-name-part taxon-name-part-type="species" reg="nobilis">nobilis</tp:taxon-name-part></tp:taxon-name></italic> Hubenthal, 1919; K1–2. <italic><tp:taxon-name><tp:taxon-name-part taxon-name-part-type="genus" reg="Acicnemis">A.</tp:taxon-name-part> <tp:taxon-name-part taxon-name-part-type="species" reg="nohirai">nohirai</tp:taxon-name-part></tp:taxon-name></italic> Morimoto &amp; Miyakawa, 1995; L1–2. <italic><tp:taxon-name><tp:taxon-name-part taxon-name-part-type="genus" reg="Acicnemis">A.</tp:taxon-name-part> <tp:taxon-name-part taxon-name-part-type="species" reg="palliata">palliata</tp:taxon-name-part></tp:taxon-name></italic> Pascoe, 1872; M1–2. <italic><tp:taxon-name><tp:taxon-name-part taxon-name-part-type="genus" reg="Acicnemis">A.</tp:taxon-name-part> <tp:taxon-name-part taxon-name-part-type="species" reg="postica">postica</tp:taxon-name-part></tp:taxon-name></italic> Hubenthal, 1919; N1–2. <italic><tp:taxon-name><tp:taxon-name-part taxon-name-part-type="genus" reg="Acicnemis">A.</tp:taxon-name-part> <tp:taxon-name-part taxon-name-part-type="species" reg="ryukyuana">ryukyuana</tp:taxon-name-part></tp:taxon-name></italic> Lewis, 2023; O1–2. <italic><tp:taxon-name><tp:taxon-name-part taxon-name-part-type="genus" reg="Acicnemis">A.</tp:taxon-name-part> <tp:taxon-name-part taxon-name-part-type="species" reg="sauteri">sauteri</tp:taxon-name-part></tp:taxon-name></italic> Hubenthal, 1919; P1–2. <italic><tp:taxon-name><tp:taxon-name-part taxon-name-part-type="genus" reg="Acicnemis">A.</tp:taxon-name-part> <tp:taxon-name-part taxon-name-part-type="species" reg="shibatai">shibatai</tp:taxon-name-part></tp:taxon-name></italic> Voss, 1971; Q1–2. <italic><tp:taxon-name><tp:taxon-name-part taxon-name-part-type="genus" reg="Acicnemis">A.</tp:taxon-name-part> <tp:taxon-name-part taxon-name-part-type="species" reg="shigematsui">shigematsui</tp:taxon-name-part></tp:taxon-name></italic> Morimoto &amp; Miyakawa, 1995; R1–2. <italic><tp:taxon-name><tp:taxon-name-part taxon-name-part-type="genus" reg="Acicnemis">Acicnemis</tp:taxon-name-part></tp:taxon-name></italic> sp. 1; S1–2. <italic><tp:taxon-name><tp:taxon-name-part taxon-name-part-type="genus" reg="Acicnemis">A.</tp:taxon-name-part> <tp:taxon-name-part taxon-name-part-type="species" reg="squamata">squamata</tp:taxon-name-part></tp:taxon-name></italic> Lewis &amp; Kojima, sp. nov.; T1–2. <italic><tp:taxon-name><tp:taxon-name-part taxon-name-part-type="genus" reg="Acicnemis">A.</tp:taxon-name-part> <tp:taxon-name-part taxon-name-part-type="species" reg="suturalis">suturalis</tp:taxon-name-part></tp:taxon-name></italic> Roelofs, 1875.</p></caption><graphic xmlns:xlink="http://www.w3.org/1999/xlink" xlink:href="zookeys-1259-103_article-164450__-g006.jpg" position="float" orientation="portrait" xlink:type="simple" id="oo_1461830.jpg"><uri content-type="original_file" xlink:type="simple">https://binary.pensoft.net/fig/1461830</uri></graphic></fig><fig id="F2" position="float" orientation="portrait"><object-id xmlns:xlink="http://www.w3.org/1999/xlink" content-type="doi" xlink:type="simple">10.3897/zookeys.1259.164450.figure2</object-id><object-id xmlns:xlink="http://www.w3.org/1999/xlink" content-type="arpha" xlink:type="simple">E109A746-4ECC-5897-BF06-4E570BF85880</object-id><label>Figure 2.</label><caption><p>Diagnostic morphological characters in <italic><tp:taxon-name><tp:taxon-name-part taxon-name-part-type="genus" reg="Acicnemis">Acicnemis</tp:taxon-name-part></tp:taxon-name></italic>. A. <italic><tp:taxon-name><tp:taxon-name-part taxon-name-part-type="genus" reg="Acicnemis">A.</tp:taxon-name-part> <tp:taxon-name-part taxon-name-part-type="species" reg="azumai">azumai</tp:taxon-name-part></tp:taxon-name></italic> Morimoto &amp; Miyakawa, 1995 (JHL_ACITAI_081) showing lack of prominent posterior prosternal projections; B. <italic><tp:taxon-name><tp:taxon-name-part taxon-name-part-type="genus" reg="Acicnemis">A.</tp:taxon-name-part> <tp:taxon-name-part taxon-name-part-type="species" reg="laeta">laeta</tp:taxon-name-part></tp:taxon-name></italic> Hubenthal, 1919 (JHL_AREV_533) showing prominent prosternal projections; C. <italic><tp:taxon-name><tp:taxon-name-part taxon-name-part-type="genus" reg="Acicnemis">A.</tp:taxon-name-part> <tp:taxon-name-part taxon-name-part-type="species" reg="kiotoensis">kiotoensis</tp:taxon-name-part></tp:taxon-name></italic> Nakane, 1963 (JHL_AREV_982) showing antenna with the second funicular antennomere longer than antennomeres 3 + 4; D. <italic><tp:taxon-name><tp:taxon-name-part taxon-name-part-type="genus" reg="Acicnemis">A.</tp:taxon-name-part> <tp:taxon-name-part taxon-name-part-type="species" reg="koguma">koguma</tp:taxon-name-part></tp:taxon-name></italic> Lewis &amp; Kojima, sp. nov. (JHL_SYN_141) showing antenna with the second funicular antennomere shorter than antennomeres 3 + 4; E. <italic><tp:taxon-name><tp:taxon-name-part taxon-name-part-type="genus" reg="Acicnemis">A.</tp:taxon-name-part> <tp:taxon-name-part taxon-name-part-type="species" reg="luteomaculata">luteomaculata</tp:taxon-name-part></tp:taxon-name></italic> Morimoto &amp; Miyakawa, 1995 (JHL_AREV_189) showing truncate third tarsomere; F. <italic><tp:taxon-name><tp:taxon-name-part taxon-name-part-type="genus" reg="Acicnemis">A.</tp:taxon-name-part> <tp:taxon-name-part taxon-name-part-type="species" reg="ryukyuana">ryukyuana</tp:taxon-name-part></tp:taxon-name></italic> Lewis, 2023 (JHL_ACI_011) showing weakly emarginate third tarsomere; G. <italic><tp:taxon-name><tp:taxon-name-part taxon-name-part-type="genus" reg="Acicnemis">A.</tp:taxon-name-part> <tp:taxon-name-part taxon-name-part-type="species" reg="maculaalba">maculaalba</tp:taxon-name-part></tp:taxon-name></italic> Roelofs, 1875 (JHL_AREV_577) showing strongly emarginate third tarsomere.</p></caption><graphic xmlns:xlink="http://www.w3.org/1999/xlink" xlink:href="zookeys-1259-103_article-164450__-g002.jpg" position="float" orientation="portrait" xlink:type="simple" id="oo_1461826.jpg"><uri content-type="original_file" xlink:type="simple">https://binary.pensoft.net/fig/1461826</uri></graphic></fig></tp:treatment-sec><ref-list><ref id="B33"><mixed-citation xmlns:xlink="http://www.w3.org/1999/xlink" xlink:type="simple"><person-group><name name-style="western"><surname>Ter-Minasian</surname><given-names>ME</given-names></name></person-group> (<year>1953</year>) <article-title>Obzor zhukov-dolgonosikov roda <italic><tp:taxon-name><tp:taxon-name-part taxon-name-part-type="genus">Trachodes</tp:taxon-name-part></tp:taxon-name></italic> Germ. fauny SSSR. Trudy Zoologicheskogo Instituta Akademii Nauk S.S.S.R.</article-title><volume>12</volume>: <fpage>317</fpage>–<lpage>320</lpage>.</mixed-citation></ref><ref id="B19"><mixed-citation xmlns:xlink="http://www.w3.org/1999/xlink" xlink:type="simple"><person-group><name name-style="western"><surname>Morimoto</surname><given-names>K</given-names></name><name name-style="western"><surname>Miyakawa</surname><given-names>S</given-names></name></person-group> (<year>1995</year>) <article-title>The family <tp:taxon-name><tp:taxon-name-part taxon-name-part-type="family">Curculionidae</tp:taxon-name-part></tp:taxon-name> of Japan VIII. Subfamily <tp:taxon-name><tp:taxon-name-part taxon-name-part-type="subfamily">Acicnemidinae</tp:taxon-name-part></tp:taxon-name>.</article-title><source>Esakia</source><volume>35</volume>: <fpage>17</fpage>–<lpage>62</lpage>. <ext-link xlink:href="10.5109/2581" ext-link-type="doi" xlink:type="simple">https://doi.org/10.5109/2581</ext-link></mixed-citation></ref></ref-list></tp:taxon-treatment>
