# Supplementary material for: ﻿A Japan-focused review of East Asian Acicnemis Fairmaire, 1849 (Coleoptera, Curculionidae) reveals cryptic diversity in a well-studied region
Source: Zookeys. 2025 Nov 10;1259:103–67. doi: 10.3897/zookeys.1259.164450 (PMC12624354; doi:10.3897/zookeys.1259.164450)
Supplement: XML Treatment for Acicnemis dividicincta okinawana [file zookeys.1259.164450-treatment10.xml]

<!DOCTYPE tp:taxon-treatment
  PUBLIC "-//TaxonX//DTD Taxonomic Treatment Publishing DTD v0 20100105//EN" "tax-treatment-NSO.dtd">
<tp:taxon-treatment xmlns:tp="http://www.plazi.org/taxpub"><tp:treatment-meta><kwd-group><label>Taxon classification</label><kwd>
                <named-content content-type="kingdom">Animalia</named-content>
              </kwd><kwd>
                <named-content content-type="order">Coleoptera</named-content>
              </kwd><kwd>
                <named-content content-type="family">Curculionidae</named-content>
              </kwd></kwd-group><mixed-citation publication-type="journal"><person-group><name><surname>Lewis</surname><given-names>Jake H.</given-names></name><name><surname>Kojima</surname><given-names>Hiroaki</given-names></name><name><surname>Campbell</surname><given-names>Erin O.</given-names></name></person-group><article-title>﻿A Japan-focused review of East Asian <italic><tp:taxon-name><tp:taxon-name-part taxon-name-part-type="genus" reg="Acicnemis">Acicnemis</tp:taxon-name-part></tp:taxon-name></italic> Fairmaire, 1849 (<tp:taxon-name><tp:taxon-name-part taxon-name-part-type="order">Coleoptera</tp:taxon-name-part></tp:taxon-name>, <tp:taxon-name><tp:taxon-name-part taxon-name-part-type="family">Curculionidae</tp:taxon-name-part></tp:taxon-name>) reveals cryptic diversity in a well-studied region</article-title><source>Zookeys</source><day>10</day><month>11</month><year>2025</year><volume>1259</volume><fpage>103</fpage><lpage>167</lpage><pub-id pub-id-type="doi">10.3897/zookeys.1259.164450</pub-id></mixed-citation></tp:treatment-meta><tp:nomenclature><label>﻿</label><tp:taxon-name><object-id xmlns:xlink="http://www.w3.org/1999/xlink" content-type="arpha" xlink:type="simple">2923444F-AAB0-5781-AB11-91A0E92145B5</object-id>
              <tp:taxon-name-part taxon-name-part-type="genus" reg="Acicnemis">Acicnemis</tp:taxon-name-part>
              <tp:taxon-name-part taxon-name-part-type="species" reg="dividicincta">dividicincta</tp:taxon-name-part>
              <tp:taxon-name-part taxon-name-part-type="subspecies" reg="okinawana">okinawana</tp:taxon-name-part>
            </tp:taxon-name><tp:taxon-authority>Morimoto &amp; Miyakawa, 1995</tp:taxon-authority><xref ref-type="fig" rid="F1">Figs 1</xref><xref ref-type="fig" rid="F14">, 14</xref></tp:nomenclature><tp:treatment-sec sec-type="type material" id="SECID0EFTBI"><title>Type material examined</title><p><bold>(Japan: 13). <italic>Holotype</italic>. Japan: Okinawa Prefecture</bold>: • Hiji, Kunigami-son, Okinawa Island, 8.VII.1974, T. Mikage, bears red label reading “(HOLOTYPE) <tp:taxon-name><tp:taxon-name-part taxon-name-part-type="genus" reg="Acicnemis">Acicnemis</tp:taxon-name-part> <tp:taxon-name-part taxon-name-part-type="species" reg="dividicincta">dividicincta</tp:taxon-name-part> <tp:taxon-name-part taxon-name-part-type="subspecies" reg="okinawana">okinawana</tp:taxon-name-part></tp:taxon-name> Morimoto et. Miyakawa, 1995”, JHL_SYN_110, <named-content xmlns:xlink="http://www.w3.org/1999/xlink" content-type="dwc:institutional_code" xlink:title="Entomological Lab of Kyushu University" xlink:href="http://grbio.org/institution/kyushu-university" xlink:type="simple">ELKU</named-content>, <named-content xmlns:xlink="http://www.w3.org/1999/xlink" content-type="dwc:institutional_code" xlink:title="Entomological Lab of Kyushu University" xlink:href="http://grbio.org/institution/kyushu-university" xlink:type="simple">ELKU</named-content> 2958. <bold><italic>Paratypes</italic>. Japan: Kagoshima Prefecture</bold>: • Torigamine, Amami Island, 30.VI.1976, N. Morishimo (1, <named-content xmlns:xlink="http://www.w3.org/1999/xlink" content-type="dwc:institutional_code" xlink:title="Kyushu University Museum" xlink:href="http://grbio.org/institution/kyushu-university-museum" xlink:type="simple">KUM</named-content>), JHL_SYN_104; <bold>Okinawa Prefecture</bold>: • Hiji, Kunigami-son, Okinawa Island, 3–9.VII.1974, T. Mikage (5, <named-content xmlns:xlink="http://www.w3.org/1999/xlink" content-type="dwc:institutional_code" xlink:title="Kyushu University Museum" xlink:href="http://grbio.org/institution/kyushu-university-museum" xlink:type="simple">KUM</named-content>), JHL_SYN_101 (dissected male), JHL_SYN_103, JHL_SYN_105 – JHL_SYN_107.</p><fig id="F14" position="float" orientation="portrait"><object-id xmlns:xlink="http://www.w3.org/1999/xlink" content-type="doi" xlink:type="simple">10.3897/zookeys.1259.164450.figure14</object-id><object-id xmlns:xlink="http://www.w3.org/1999/xlink" content-type="arpha" xlink:type="simple">2571D05E-42CC-5D3B-A5DF-931F94D458D6</object-id><label>Figure 14.</label><caption><p><italic><tp:taxon-name><tp:taxon-name-part taxon-name-part-type="genus" reg="Acicnemis">Acicnemis</tp:taxon-name-part> <tp:taxon-name-part taxon-name-part-type="species" reg="dividicincta">dividicincta</tp:taxon-name-part> <tp:taxon-name-part taxon-name-part-type="subspecies" reg="okinawana">okinawana</tp:taxon-name-part></tp:taxon-name></italic> Morimoto &amp; Miyakawa, 1995 (JHL_SYN_106). A. Lateral; B. Dorsal. Scale bar: 1 mm.</p></caption><graphic xmlns:xlink="http://www.w3.org/1999/xlink" xlink:href="zookeys-1259-103_article-164450__-g014.jpg" position="float" orientation="portrait" xlink:type="simple" id="oo_1461839.jpg"><uri content-type="original_file" xlink:type="simple">https://binary.pensoft.net/fig/1461839</uri></graphic></fig></tp:treatment-sec><tp:treatment-sec sec-type="type material" id="SECID0EQVBI"><title>Non-type material.</title><p><bold>Japan: Kagoshima Prefecture</bold>: • Mt. Yuwandake, Amami-Oshima, 5–9.VII.1968, K. Sakai (1, <named-content xmlns:xlink="http://www.w3.org/1999/xlink" content-type="dwc:institutional_code" xlink:title="Natural History Museum and Institute, Chiba" xlink:href="http://grbio.org/institution/natural-history-museum-and-institute" xlink:type="simple">CMIC</named-content>), CBM-ZI 68475; <bold>Okinawa Prefecture</bold>: • Tancha, 1–7.VI.2022, J.H. Lewis (1, <abbrev xmlns:xlink="http://www.w3.org/1999/xlink" xlink:title="Okinawa Institute of Science and Technology" id="ABBRID0E5VBI" xlink:type="simple">OIST</abbrev>), JHL_DNA_126 (GenBank accession number: <ext-link xmlns:xlink="http://www.w3.org/1999/xlink" xlink:href="PV255626" ext-link-type="gen" xlink:type="simple">PV255626</ext-link>); • Tancha, Onna-son, Okinawa Island, 2.VI.2022, sweeping coastal vegetation, J.H. Lewis (1, <abbrev xmlns:xlink="http://www.w3.org/1999/xlink" xlink:title="Okinawa Institute of Science and Technology" id="ABBRID0EHWBI" xlink:type="simple">OIST</abbrev>), JHL_SYN_109; • Yona, Okinawa Island, 19.X.1973, S. Azuma (1, <abbrev xmlns:xlink="http://www.w3.org/1999/xlink" xlink:title="Ryukyu University Museum Collection" id="ABBRID0ELWBI" xlink:type="simple">RUMC</abbrev>), JHL_SYN_108; • Tancha, Onna-son, Okinawa Island, 29.VIII.2025, J.H. Lewis, to residential lights (1, <abbrev xmlns:xlink="http://www.w3.org/1999/xlink" xlink:title="Okinawa Institute of Science and Technology" id="ABBRID0EPWBI" xlink:type="simple">OIST</abbrev>), JHL_AREV_2082; • Oku, Okinawa Island, <named-content xmlns:xlink="http://www.w3.org/1999/xlink" content-type="dwc:verbatimCoordinates" xlink:type="simple"><named-content content-type="geo-json" specific-use="{&#34;type&#34;:&#34;Point&#34;,&#34;coordinates&#34;:[128.271910,26.836040]}" id="NCID0EWWBI" xlink:type="simple">26.83604°N, 128.27191°E</named-content></named-content>, 5–19.VIII.2016 (1, <abbrev xmlns:xlink="http://www.w3.org/1999/xlink" xlink:title="Okinawa Institute of Science and Technology" id="ABBRID0E2WBI" xlink:type="simple">OIST</abbrev>), OKENT0089525 (GenBank accession number: <ext-link xmlns:xlink="http://www.w3.org/1999/xlink" xlink:href="PV255627" ext-link-type="gen" xlink:type="simple">PV255627</ext-link>).</p></tp:treatment-sec><tp:treatment-sec sec-type="diagnosis" id="SECID0EEXBI"><title>Diagnosis.</title><p>Body length 4.8–6.5 mm. Identical to <italic><tp:taxon-name><tp:taxon-name-part taxon-name-part-type="genus" reg="Acicnemis">A.</tp:taxon-name-part> <tp:taxon-name-part taxon-name-part-type="species" reg="dividicincta">dividicincta</tp:taxon-name-part> <tp:taxon-name-part taxon-name-part-type="subspecies" reg="dividicincta">dividicincta</tp:taxon-name-part></tp:taxon-name></italic> above, differing from that species only in possessing somewhat paler gray scales.</p></tp:treatment-sec><tp:treatment-sec sec-type="distribution" id="SECID0EZXBI"><title>Distribution.</title><p>This subspecies occurs on Amami-Oshima (Kagoshima Prefecture) and Okinawa Island (Okinawa Prefecture).</p></tp:treatment-sec><tp:treatment-sec sec-type="remarks" id="SECID0E5XBI"><title>Remarks.</title><p>We continue to recognize this subspecies as it is significantly isolated from the mainland populations and therefore presumably does represent a distinct intraspecific lineage.</p></tp:treatment-sec><tp:treatment-sec><!--Section generated to contain objects referenced in tp:taxon-treatment.--><fig id="F1" position="float" orientation="portrait"><object-id xmlns:xlink="http://www.w3.org/1999/xlink" content-type="doi" xlink:type="simple">10.3897/zookeys.1259.164450.figure1</object-id><object-id xmlns:xlink="http://www.w3.org/1999/xlink" content-type="arpha" xlink:type="simple">66BF5DF4-ED2A-5CCD-9978-94C4C1F77E27</object-id><label>Figure 1.</label><caption><p>Maximum likelihood tree of twelve <italic><tp:taxon-name><tp:taxon-name-part taxon-name-part-type="genus" reg="Acicnemis">Acicnemis</tp:taxon-name-part></tp:taxon-name></italic> species based on a 300 base-pair long <abbrev xmlns:xlink="http://www.w3.org/1999/xlink" xlink:title="cytochrome c oxidase subunit I" id="ABBRID0E6VAE" xlink:type="simple">CO1</abbrev> gene fragment constructed in IQ-TREE v. 1.6.12 using a GTR+F+I+G4 model. Branch support values represent standard nonparametric bootstraps (1000 replicates). Bootstrap values less than 75 are not displayed on the tree. The codes MEBLA191-14, VVGPL2845-15, and OWEVG891-15 are BOLD Systems accession numbers, whereas all other codes are GenBank accession numbers. Associated <italic><tp:taxon-name><tp:taxon-name-part taxon-name-part-type="genus" reg="Acicnemis">Acicnemis</tp:taxon-name-part></tp:taxon-name></italic> weevil figures on the right of the tree are approximately to scale.</p></caption><graphic xmlns:xlink="http://www.w3.org/1999/xlink" xlink:href="zookeys-1259-103_article-164450__-g001.jpg" position="float" orientation="portrait" xlink:type="simple" id="oo_1461825.jpg"><uri content-type="original_file" xlink:type="simple">https://binary.pensoft.net/fig/1461825</uri></graphic></fig></tp:treatment-sec></tp:taxon-treatment>
