# Supplementary material for: ﻿A Japan-focused review of East Asian Acicnemis Fairmaire, 1849 (Coleoptera, Curculionidae) reveals cryptic diversity in a well-studied region
Source: Zookeys. 2025 Nov 10;1259:103–67. doi: 10.3897/zookeys.1259.164450 (PMC12624354; doi:10.3897/zookeys.1259.164450)
Supplement: XML Treatment for Acicnemis exilis [file zookeys.1259.164450-treatment11.xml]

<!DOCTYPE tp:taxon-treatment
  PUBLIC "-//TaxonX//DTD Taxonomic Treatment Publishing DTD v0 20100105//EN" "tax-treatment-NSO.dtd">
<tp:taxon-treatment xmlns:tp="http://www.plazi.org/taxpub"><tp:treatment-meta><kwd-group><label>Taxon classification</label><kwd>
                <named-content content-type="kingdom">Animalia</named-content>
              </kwd><kwd>
                <named-content content-type="order">Coleoptera</named-content>
              </kwd><kwd>
                <named-content content-type="family">Curculionidae</named-content>
              </kwd></kwd-group><mixed-citation publication-type="journal"><person-group><name><surname>Lewis</surname><given-names>Jake H.</given-names></name><name><surname>Kojima</surname><given-names>Hiroaki</given-names></name><name><surname>Campbell</surname><given-names>Erin O.</given-names></name></person-group><article-title>﻿A Japan-focused review of East Asian <italic><tp:taxon-name><tp:taxon-name-part taxon-name-part-type="genus" reg="Acicnemis">Acicnemis</tp:taxon-name-part></tp:taxon-name></italic> Fairmaire, 1849 (<tp:taxon-name><tp:taxon-name-part taxon-name-part-type="order">Coleoptera</tp:taxon-name-part></tp:taxon-name>, <tp:taxon-name><tp:taxon-name-part taxon-name-part-type="family">Curculionidae</tp:taxon-name-part></tp:taxon-name>) reveals cryptic diversity in a well-studied region</article-title><source>Zookeys</source><day>10</day><month>11</month><year>2025</year><volume>1259</volume><fpage>103</fpage><lpage>167</lpage><pub-id pub-id-type="doi">10.3897/zookeys.1259.164450</pub-id></mixed-citation></tp:treatment-meta><tp:nomenclature><label>﻿</label><tp:taxon-name><object-id xmlns:xlink="http://www.w3.org/1999/xlink" content-type="arpha" xlink:type="simple">A9AD03D2-B69C-5CFD-A239-305F33D36AA1</object-id>
              <tp:taxon-name-part taxon-name-part-type="genus" reg="Acicnemis">Acicnemis</tp:taxon-name-part>
              <tp:taxon-name-part taxon-name-part-type="species" reg="exilis">exilis</tp:taxon-name-part>
            </tp:taxon-name><tp:taxon-authority>Morimoto &amp; Miyakawa, 1995</tp:taxon-authority><xref ref-type="fig" rid="F1">Figs 1</xref><xref ref-type="fig" rid="F6">, 6E1–6</xref><xref ref-type="fig" rid="F2">, 2</xref><xref ref-type="fig" rid="F15">, 15</xref></tp:nomenclature><tp:treatment-sec sec-type="type material" id="SECID0EYZBI"><title>Type material examined</title><p><bold>(Japan: 21; Taiwan: 3; Total: 24). <italic>Holotype</italic>. Japan: Kagoshima Prefecture</bold>: • Amami-Oshima, Naze, 27.V.1978, T. Tsutsumi, bears red label reading “(HOLOTYPE) <tp:taxon-name><tp:taxon-name-part taxon-name-part-type="genus" reg="Acicnemis">Acicnemis</tp:taxon-name-part> <tp:taxon-name-part taxon-name-part-type="species" reg="exilis">exilis</tp:taxon-name-part></tp:taxon-name> Morimoto et. Miyakawa, 1994”, <named-content xmlns:xlink="http://www.w3.org/1999/xlink" content-type="dwc:institutional_code" xlink:title="Entomological Lab of Kyushu University" xlink:href="http://grbio.org/institution/kyushu-university" xlink:type="simple">ELKU</named-content>, <named-content xmlns:xlink="http://www.w3.org/1999/xlink" content-type="dwc:institutional_code" xlink:title="Entomological Lab of Kyushu University" xlink:href="http://grbio.org/institution/kyushu-university" xlink:type="simple">ELKU</named-content> 2963.</p><fig id="F15" position="float" orientation="portrait"><object-id xmlns:xlink="http://www.w3.org/1999/xlink" content-type="doi" xlink:type="simple">10.3897/zookeys.1259.164450.figure15</object-id><object-id xmlns:xlink="http://www.w3.org/1999/xlink" content-type="arpha" xlink:type="simple">AF7B111A-19C9-533F-AE95-66AE44E02B2D</object-id><label>Figure 15.</label><caption><p><italic><tp:taxon-name><tp:taxon-name-part taxon-name-part-type="genus" reg="Acicnemis">Acicnemis</tp:taxon-name-part> <tp:taxon-name-part taxon-name-part-type="species" reg="exilis">exilis</tp:taxon-name-part></tp:taxon-name></italic> Morimoto &amp; Miyakawa, 1995 (OKENT0065625). A. Lateral; B. Dorsal. Scale bar: 1 mm.</p></caption><graphic xmlns:xlink="http://www.w3.org/1999/xlink" xlink:href="zookeys-1259-103_article-164450__-g015.jpg" position="float" orientation="portrait" xlink:type="simple" id="oo_1461840.jpg"><uri content-type="original_file" xlink:type="simple">https://binary.pensoft.net/fig/1461840</uri></graphic></fig></tp:treatment-sec><tp:treatment-sec sec-type="type material" id="SECID0EN2BI"><title>Non-type material.</title><p><bold>Japan: Kagoshima Prefecture</bold>: • Jinushi-daimyojin, Satomura, Nakano-jima Island, 7–9.VII.2019, S. Imada (2, <named-content xmlns:xlink="http://www.w3.org/1999/xlink" content-type="dwc:institutional_code" xlink:title="Kyushu University Museum" xlink:href="http://grbio.org/institution/kyushu-university-museum" xlink:type="simple">KUM</named-content>), JHL_AREV_595, JHL_AREV_596; <bold>Okinawa Prefecture</bold>: • Hikawa, Yonaguni Island, 3.V.2016, N. Tsuji (1, <named-content xmlns:xlink="http://www.w3.org/1999/xlink" content-type="dwc:institutional_code" xlink:title="Kyushu University Museum" xlink:href="http://grbio.org/institution/kyushu-university-museum" xlink:type="simple">KUM</named-content>), JHL_AREV_597; • Banna-koen, Ishigaki Island, 1.IX.2015, J. Aoki (9, <named-content xmlns:xlink="http://www.w3.org/1999/xlink" content-type="dwc:institutional_code" xlink:title="Kyushu University Museum" xlink:href="http://grbio.org/institution/kyushu-university-museum" xlink:type="simple">KUM</named-content>), JHL_SYN_145 (dissected male), JHL_AREV_598, JHL_AREV_599, JHL_AREV_601 – JHL_AREV_605; • JHL_AREV_724; • Mt. Omoto-dake, 15–17.IV.2014, S. Yamamoto (2, <named-content xmlns:xlink="http://www.w3.org/1999/xlink" content-type="dwc:institutional_code" xlink:title="Kyushu University Museum" xlink:href="http://grbio.org/institution/kyushu-university-museum" xlink:type="simple">KUM</named-content>), JHL_AREV_606, JHL_AREV_607; • Southeast Botanical Gardens, Okinawa Island, 10–24.II.2016 (1 dissected male, <abbrev xmlns:xlink="http://www.w3.org/1999/xlink" xlink:title="Okinawa Institute of Science and Technology" id="ABBRID0EH3BI" xlink:type="simple">OIST</abbrev>), OKENT0109018; • Chatan, Ireibaru, <named-content xmlns:xlink="http://www.w3.org/1999/xlink" content-type="dwc:verbatimCoordinates" xlink:type="simple"><named-content content-type="geo-json" specific-use="{&#34;type&#34;:&#34;Point&#34;,&#34;coordinates&#34;:[127.759180,26.324680]}" id="NCID0EO3BI" xlink:type="simple">26.32468°N, 127.75918°E</named-content></named-content>, 11–25.XI.2015 (1, <abbrev xmlns:xlink="http://www.w3.org/1999/xlink" xlink:title="Okinawa Institute of Science and Technology" id="ABBRID0ET3BI" xlink:type="simple">OIST</abbrev>), OKENT0105900 (GenBank accession number: <ext-link xmlns:xlink="http://www.w3.org/1999/xlink" xlink:href="PV255629" ext-link-type="gen" xlink:type="simple">PV255629</ext-link>); • Nanjo, Tamagusuku, <named-content xmlns:xlink="http://www.w3.org/1999/xlink" content-type="dwc:verbatimCoordinates" xlink:type="simple"><named-content content-type="geo-json" specific-use="{&#34;type&#34;:&#34;Point&#34;,&#34;coordinates&#34;:[127.759180,26.324680]}" id="NCID0E63BI" xlink:type="simple">26.32468°N, 127.75918°E</named-content></named-content>, 9–23.IX.2015, OKENT0056923 (GenBank accession number: <ext-link xmlns:xlink="http://www.w3.org/1999/xlink" xlink:href="PV255628" ext-link-type="gen" xlink:type="simple">PV255628</ext-link>) (1, <abbrev xmlns:xlink="http://www.w3.org/1999/xlink" xlink:title="Okinawa Institute of Science and Technology" id="ABBRID0EJ4BI" xlink:type="simple">OIST</abbrev>); • Sefa-utaki, Nanjo, 15–29.VII.2016, (1, <abbrev xmlns:xlink="http://www.w3.org/1999/xlink" xlink:title="Okinawa Institute of Science and Technology" id="ABBRID0EN4BI" xlink:type="simple">OIST</abbrev>), OKENT0065625; near Hiji, Okinawa Island, 16.III.2024, J.H. Lewis (1, <abbrev xmlns:xlink="http://www.w3.org/1999/xlink" xlink:title="Okinawa Institute of Science and Technology" id="ABBRID0ER4BI" xlink:type="simple">OIST</abbrev>), JHL_AREV_998; • Banna-dake, Ishigaki Island, 20.VII.1973, H. Takizawa (1, <named-content xmlns:xlink="http://www.w3.org/1999/xlink" content-type="dwc:institutional_code" xlink:title="Hokkaido University Museum" xlink:href="http://grbio.org/institution/hokkaido-university-museum" xlink:type="simple">HUM</named-content>), JHL_ACITAI_086; <bold>Taiwan</bold> • Wulai (near Taipei), 27.V.1965, K. Morimoto (1 dissected male, <named-content xmlns:xlink="http://www.w3.org/1999/xlink" content-type="dwc:institutional_code" xlink:title="Kyushu University Museum" xlink:href="http://grbio.org/institution/kyushu-university-museum" xlink:type="simple">KUM</named-content>), JHL_AREV_624; • Kotosho Island, 13–15.VIII.1968, H. Makihara (2, <named-content xmlns:xlink="http://www.w3.org/1999/xlink" content-type="dwc:institutional_code" xlink:title="Kyushu University Museum" xlink:href="http://grbio.org/institution/kyushu-university-museum" xlink:type="simple">KUM</named-content>), JHL_AREV_757, JHL_AREV_758.</p></tp:treatment-sec><tp:treatment-sec sec-type="diagnosis" id="SECID0ED5BI"><title>Diagnosis.</title><p>Body length 2.1–3.0 mm. Covered in pale brown, white, and gray scales, with two white-scaled spots in the apical 1/2 of the elytra. Scutellum covered in yellow scales. Only odd elytral intervals with erect scales. Sclerolepidia small but protruding. Third tarsomeres distinctly emarginate. Pedon with lateral edges approx. parallel in dorsal view, but converging evenly into a rounded point. Internal sac without tuberculate or roughened musculature inside the aedeagus, but with a non-hooked protruding structure (unmodified in posterior 2/3, sclerotized in anterior 1/3) that reaches the tip of the temo (Fig. <xref ref-type="fig" rid="F6">6E1</xref>–<xref ref-type="fig" rid="F2">2</xref>).</p></tp:treatment-sec><tp:treatment-sec sec-type="distribution" id="SECID0ER5BI"><title>Distribution.</title><p>This small species occurs throughout the Ryukyu Islands (southern Kagoshima Prefecture and Okinawa Prefecture, Japan) as well as Taiwan.</p></tp:treatment-sec><tp:treatment-sec sec-type="remarks" id="SECID0EW5BI"><title>Remarks.</title><p>This species appears to be closely allied with the similarly minute, long hind-legged Australian species <italic><tp:taxon-name><tp:taxon-name-part taxon-name-part-type="genus" reg="Acicnemis">Acicnemis</tp:taxon-name-part> <tp:taxon-name-part taxon-name-part-type="species" reg="meriones">meriones</tp:taxon-name-part></tp:taxon-name></italic> Pascoe, 1872, <italic><tp:taxon-name><tp:taxon-name-part taxon-name-part-type="genus" reg="Acicnemis">A.</tp:taxon-name-part> <tp:taxon-name-part taxon-name-part-type="species" reg="arachnopus">arachnopus</tp:taxon-name-part></tp:taxon-name></italic> Hubenthal, 1919, and the Sumatran species <italic><tp:taxon-name><tp:taxon-name-part taxon-name-part-type="genus" reg="Acicnemis">A.</tp:taxon-name-part> <tp:taxon-name-part taxon-name-part-type="species" reg="ambigua">ambigua</tp:taxon-name-part></tp:taxon-name></italic> Hubenthal, 1919; however, phylogenetic analysis is required to confirm this. Preliminary observations suggest that some of the names in this group are synonyms.</p></tp:treatment-sec><tp:treatment-sec><!--Section generated to contain objects referenced in tp:taxon-treatment.--><fig id="F1" position="float" orientation="portrait"><object-id xmlns:xlink="http://www.w3.org/1999/xlink" content-type="doi" xlink:type="simple">10.3897/zookeys.1259.164450.figure1</object-id><object-id xmlns:xlink="http://www.w3.org/1999/xlink" content-type="arpha" xlink:type="simple">66BF5DF4-ED2A-5CCD-9978-94C4C1F77E27</object-id><label>Figure 1.</label><caption><p>Maximum likelihood tree of twelve <italic><tp:taxon-name><tp:taxon-name-part taxon-name-part-type="genus" reg="Acicnemis">Acicnemis</tp:taxon-name-part></tp:taxon-name></italic> species based on a 300 base-pair long <abbrev xmlns:xlink="http://www.w3.org/1999/xlink" xlink:title="cytochrome c oxidase subunit I" id="ABBRID0E6VAE" xlink:type="simple">CO1</abbrev> gene fragment constructed in IQ-TREE v. 1.6.12 using a GTR+F+I+G4 model. Branch support values represent standard nonparametric bootstraps (1000 replicates). Bootstrap values less than 75 are not displayed on the tree. The codes MEBLA191-14, VVGPL2845-15, and OWEVG891-15 are BOLD Systems accession numbers, whereas all other codes are GenBank accession numbers. Associated <italic><tp:taxon-name><tp:taxon-name-part taxon-name-part-type="genus" reg="Acicnemis">Acicnemis</tp:taxon-name-part></tp:taxon-name></italic> weevil figures on the right of the tree are approximately to scale.</p></caption><graphic xmlns:xlink="http://www.w3.org/1999/xlink" xlink:href="zookeys-1259-103_article-164450__-g001.jpg" position="float" orientation="portrait" xlink:type="simple" id="oo_1461825.jpg"><uri content-type="original_file" xlink:type="simple">https://binary.pensoft.net/fig/1461825</uri></graphic></fig><fig id="F6" position="float" orientation="portrait"><object-id xmlns:xlink="http://www.w3.org/1999/xlink" content-type="doi" xlink:type="simple">10.3897/zookeys.1259.164450.figure6</object-id><object-id xmlns:xlink="http://www.w3.org/1999/xlink" content-type="arpha" xlink:type="simple">78F37434-EF71-521C-BDC6-9AF4A168345C</object-id><label>Figure 6.</label><caption><p>Aedeagi of <italic><tp:taxon-name><tp:taxon-name-part taxon-name-part-type="genus" reg="Acicnemis">Acicnemis</tp:taxon-name-part></tp:taxon-name></italic>. A1–2. <italic><tp:taxon-name><tp:taxon-name-part taxon-name-part-type="genus" reg="Acicnemis">A.</tp:taxon-name-part> <tp:taxon-name-part taxon-name-part-type="species" reg="albofasciata">albofasciata</tp:taxon-name-part></tp:taxon-name></italic> (<xref ref-type="bibr" rid="B33">Ter-Minasian 1953</xref>); B1–2. <italic><tp:taxon-name><tp:taxon-name-part taxon-name-part-type="genus" reg="Acicnemis">A.</tp:taxon-name-part> <tp:taxon-name-part taxon-name-part-type="species" reg="azumai">azumai</tp:taxon-name-part></tp:taxon-name></italic> Morimoto &amp; Miyakawa, 1995; C1–2), <italic><tp:taxon-name><tp:taxon-name-part taxon-name-part-type="genus" reg="Acicnemis">A.</tp:taxon-name-part> <tp:taxon-name-part taxon-name-part-type="species" reg="cryptica">cryptica</tp:taxon-name-part></tp:taxon-name></italic> Lewis &amp; Kojima, sp. nov.; D1–2. <italic><tp:taxon-name><tp:taxon-name-part taxon-name-part-type="genus" reg="Acicnemis">A.</tp:taxon-name-part> <tp:taxon-name-part taxon-name-part-type="species" reg="dividicincta">dividicincta</tp:taxon-name-part></tp:taxon-name></italic> Morimoto &amp; Miyakawa, 1995; E1–2. <italic><tp:taxon-name><tp:taxon-name-part taxon-name-part-type="genus" reg="Acicnemis">A.</tp:taxon-name-part> <tp:taxon-name-part taxon-name-part-type="species" reg="exilis">exilis</tp:taxon-name-part></tp:taxon-name></italic> Morimoto &amp; Miyakawa, 1995; F1–2. <italic><tp:taxon-name><tp:taxon-name-part taxon-name-part-type="genus" reg="Acicnemis">A.</tp:taxon-name-part> <tp:taxon-name-part taxon-name-part-type="species" reg="kiotoensis">kiotoensis</tp:taxon-name-part></tp:taxon-name></italic> Nakane, 1963; G1–2. <italic><tp:taxon-name><tp:taxon-name-part taxon-name-part-type="genus" reg="Acicnemis">A.</tp:taxon-name-part> <tp:taxon-name-part taxon-name-part-type="species" reg="laeta">laeta</tp:taxon-name-part></tp:taxon-name></italic> Hubenthal, 1919; H1–2. <italic><tp:taxon-name><tp:taxon-name-part taxon-name-part-type="genus" reg="Acicnemis">A.</tp:taxon-name-part> <tp:taxon-name-part taxon-name-part-type="species" reg="luteomaculata">luteomaculata</tp:taxon-name-part></tp:taxon-name></italic> Morimoto &amp; Miyakawa, 1995; I1–2. <italic><tp:taxon-name><tp:taxon-name-part taxon-name-part-type="genus" reg="Acicnemis">A.</tp:taxon-name-part> <tp:taxon-name-part taxon-name-part-type="species" reg="maculaalba">maculaalba</tp:taxon-name-part></tp:taxon-name></italic> Roelofs, 1875; J1–2. <italic><tp:taxon-name><tp:taxon-name-part taxon-name-part-type="genus" reg="Acicnemis">A.</tp:taxon-name-part> <tp:taxon-name-part taxon-name-part-type="species" reg="nobilis">nobilis</tp:taxon-name-part></tp:taxon-name></italic> Hubenthal, 1919; K1–2. <italic><tp:taxon-name><tp:taxon-name-part taxon-name-part-type="genus" reg="Acicnemis">A.</tp:taxon-name-part> <tp:taxon-name-part taxon-name-part-type="species" reg="nohirai">nohirai</tp:taxon-name-part></tp:taxon-name></italic> Morimoto &amp; Miyakawa, 1995; L1–2. <italic><tp:taxon-name><tp:taxon-name-part taxon-name-part-type="genus" reg="Acicnemis">A.</tp:taxon-name-part> <tp:taxon-name-part taxon-name-part-type="species" reg="palliata">palliata</tp:taxon-name-part></tp:taxon-name></italic> Pascoe, 1872; M1–2. <italic><tp:taxon-name><tp:taxon-name-part taxon-name-part-type="genus" reg="Acicnemis">A.</tp:taxon-name-part> <tp:taxon-name-part taxon-name-part-type="species" reg="postica">postica</tp:taxon-name-part></tp:taxon-name></italic> Hubenthal, 1919; N1–2. <italic><tp:taxon-name><tp:taxon-name-part taxon-name-part-type="genus" reg="Acicnemis">A.</tp:taxon-name-part> <tp:taxon-name-part taxon-name-part-type="species" reg="ryukyuana">ryukyuana</tp:taxon-name-part></tp:taxon-name></italic> Lewis, 2023; O1–2. <italic><tp:taxon-name><tp:taxon-name-part taxon-name-part-type="genus" reg="Acicnemis">A.</tp:taxon-name-part> <tp:taxon-name-part taxon-name-part-type="species" reg="sauteri">sauteri</tp:taxon-name-part></tp:taxon-name></italic> Hubenthal, 1919; P1–2. <italic><tp:taxon-name><tp:taxon-name-part taxon-name-part-type="genus" reg="Acicnemis">A.</tp:taxon-name-part> <tp:taxon-name-part taxon-name-part-type="species" reg="shibatai">shibatai</tp:taxon-name-part></tp:taxon-name></italic> Voss, 1971; Q1–2. <italic><tp:taxon-name><tp:taxon-name-part taxon-name-part-type="genus" reg="Acicnemis">A.</tp:taxon-name-part> <tp:taxon-name-part taxon-name-part-type="species" reg="shigematsui">shigematsui</tp:taxon-name-part></tp:taxon-name></italic> Morimoto &amp; Miyakawa, 1995; R1–2. <italic><tp:taxon-name><tp:taxon-name-part taxon-name-part-type="genus" reg="Acicnemis">Acicnemis</tp:taxon-name-part></tp:taxon-name></italic> sp. 1; S1–2. <italic><tp:taxon-name><tp:taxon-name-part taxon-name-part-type="genus" reg="Acicnemis">A.</tp:taxon-name-part> <tp:taxon-name-part taxon-name-part-type="species" reg="squamata">squamata</tp:taxon-name-part></tp:taxon-name></italic> Lewis &amp; Kojima, sp. nov.; T1–2. <italic><tp:taxon-name><tp:taxon-name-part taxon-name-part-type="genus" reg="Acicnemis">A.</tp:taxon-name-part> <tp:taxon-name-part taxon-name-part-type="species" reg="suturalis">suturalis</tp:taxon-name-part></tp:taxon-name></italic> Roelofs, 1875.</p></caption><graphic xmlns:xlink="http://www.w3.org/1999/xlink" xlink:href="zookeys-1259-103_article-164450__-g006.jpg" position="float" orientation="portrait" xlink:type="simple" id="oo_1461830.jpg"><uri content-type="original_file" xlink:type="simple">https://binary.pensoft.net/fig/1461830</uri></graphic></fig><fig id="F2" position="float" orientation="portrait"><object-id xmlns:xlink="http://www.w3.org/1999/xlink" content-type="doi" xlink:type="simple">10.3897/zookeys.1259.164450.figure2</object-id><object-id xmlns:xlink="http://www.w3.org/1999/xlink" content-type="arpha" xlink:type="simple">E109A746-4ECC-5897-BF06-4E570BF85880</object-id><label>Figure 2.</label><caption><p>Diagnostic morphological characters in <italic><tp:taxon-name><tp:taxon-name-part taxon-name-part-type="genus" reg="Acicnemis">Acicnemis</tp:taxon-name-part></tp:taxon-name></italic>. A. <italic><tp:taxon-name><tp:taxon-name-part taxon-name-part-type="genus" reg="Acicnemis">A.</tp:taxon-name-part> <tp:taxon-name-part taxon-name-part-type="species" reg="azumai">azumai</tp:taxon-name-part></tp:taxon-name></italic> Morimoto &amp; Miyakawa, 1995 (JHL_ACITAI_081) showing lack of prominent posterior prosternal projections; B. <italic><tp:taxon-name><tp:taxon-name-part taxon-name-part-type="genus" reg="Acicnemis">A.</tp:taxon-name-part> <tp:taxon-name-part taxon-name-part-type="species" reg="laeta">laeta</tp:taxon-name-part></tp:taxon-name></italic> Hubenthal, 1919 (JHL_AREV_533) showing prominent prosternal projections; C. <italic><tp:taxon-name><tp:taxon-name-part taxon-name-part-type="genus" reg="Acicnemis">A.</tp:taxon-name-part> <tp:taxon-name-part taxon-name-part-type="species" reg="kiotoensis">kiotoensis</tp:taxon-name-part></tp:taxon-name></italic> Nakane, 1963 (JHL_AREV_982) showing antenna with the second funicular antennomere longer than antennomeres 3 + 4; D. <italic><tp:taxon-name><tp:taxon-name-part taxon-name-part-type="genus" reg="Acicnemis">A.</tp:taxon-name-part> <tp:taxon-name-part taxon-name-part-type="species" reg="koguma">koguma</tp:taxon-name-part></tp:taxon-name></italic> Lewis &amp; Kojima, sp. nov. (JHL_SYN_141) showing antenna with the second funicular antennomere shorter than antennomeres 3 + 4; E. <italic><tp:taxon-name><tp:taxon-name-part taxon-name-part-type="genus" reg="Acicnemis">A.</tp:taxon-name-part> <tp:taxon-name-part taxon-name-part-type="species" reg="luteomaculata">luteomaculata</tp:taxon-name-part></tp:taxon-name></italic> Morimoto &amp; Miyakawa, 1995 (JHL_AREV_189) showing truncate third tarsomere; F. <italic><tp:taxon-name><tp:taxon-name-part taxon-name-part-type="genus" reg="Acicnemis">A.</tp:taxon-name-part> <tp:taxon-name-part taxon-name-part-type="species" reg="ryukyuana">ryukyuana</tp:taxon-name-part></tp:taxon-name></italic> Lewis, 2023 (JHL_ACI_011) showing weakly emarginate third tarsomere; G. <italic><tp:taxon-name><tp:taxon-name-part taxon-name-part-type="genus" reg="Acicnemis">A.</tp:taxon-name-part> <tp:taxon-name-part taxon-name-part-type="species" reg="maculaalba">maculaalba</tp:taxon-name-part></tp:taxon-name></italic> Roelofs, 1875 (JHL_AREV_577) showing strongly emarginate third tarsomere.</p></caption><graphic xmlns:xlink="http://www.w3.org/1999/xlink" xlink:href="zookeys-1259-103_article-164450__-g002.jpg" position="float" orientation="portrait" xlink:type="simple" id="oo_1461826.jpg"><uri content-type="original_file" xlink:type="simple">https://binary.pensoft.net/fig/1461826</uri></graphic></fig></tp:treatment-sec><ref-list><ref id="B33"><mixed-citation xmlns:xlink="http://www.w3.org/1999/xlink" xlink:type="simple"><person-group><name name-style="western"><surname>Ter-Minasian</surname><given-names>ME</given-names></name></person-group> (<year>1953</year>) <article-title>Obzor zhukov-dolgonosikov roda <italic><tp:taxon-name><tp:taxon-name-part taxon-name-part-type="genus">Trachodes</tp:taxon-name-part></tp:taxon-name></italic> Germ. fauny SSSR. Trudy Zoologicheskogo Instituta Akademii Nauk S.S.S.R.</article-title><volume>12</volume>: <fpage>317</fpage>–<lpage>320</lpage>.</mixed-citation></ref></ref-list></tp:taxon-treatment>
