# Supplementary material for: ﻿A Japan-focused review of East Asian Acicnemis Fairmaire, 1849 (Coleoptera, Curculionidae) reveals cryptic diversity in a well-studied region
Source: Zookeys. 2025 Nov 10;1259:103–67. doi: 10.3897/zookeys.1259.164450 (PMC12624354; doi:10.3897/zookeys.1259.164450)
Supplement: XML Treatment for Acicnemis postica [file zookeys.1259.164450-treatment20.xml]

<!DOCTYPE tp:taxon-treatment
  PUBLIC "-//TaxonX//DTD Taxonomic Treatment Publishing DTD v0 20100105//EN" "tax-treatment-NSO.dtd">
<tp:taxon-treatment xmlns:tp="http://www.plazi.org/taxpub"><tp:treatment-meta><kwd-group><label>Taxon classification</label><kwd>
                <named-content content-type="kingdom">Animalia</named-content>
              </kwd><kwd>
                <named-content content-type="order">Coleoptera</named-content>
              </kwd><kwd>
                <named-content content-type="family">Curculionidae</named-content>
              </kwd></kwd-group><mixed-citation publication-type="journal"><person-group><name><surname>Lewis</surname><given-names>Jake H.</given-names></name><name><surname>Kojima</surname><given-names>Hiroaki</given-names></name><name><surname>Campbell</surname><given-names>Erin O.</given-names></name></person-group><article-title>﻿A Japan-focused review of East Asian <italic><tp:taxon-name><tp:taxon-name-part taxon-name-part-type="genus" reg="Acicnemis">Acicnemis</tp:taxon-name-part></tp:taxon-name></italic> Fairmaire, 1849 (<tp:taxon-name><tp:taxon-name-part taxon-name-part-type="order">Coleoptera</tp:taxon-name-part></tp:taxon-name>, <tp:taxon-name><tp:taxon-name-part taxon-name-part-type="family">Curculionidae</tp:taxon-name-part></tp:taxon-name>) reveals cryptic diversity in a well-studied region</article-title><source>Zookeys</source><day>10</day><month>11</month><year>2025</year><volume>1259</volume><fpage>103</fpage><lpage>167</lpage><pub-id pub-id-type="doi">10.3897/zookeys.1259.164450</pub-id></mixed-citation></tp:treatment-meta><tp:nomenclature><label>﻿</label><tp:taxon-name><object-id xmlns:xlink="http://www.w3.org/1999/xlink" content-type="arpha" xlink:type="simple">C5483005-1F16-5B59-A4CF-C62B2EA1A456</object-id>
              <tp:taxon-name-part taxon-name-part-type="genus" reg="Acicnemis">Acicnemis</tp:taxon-name-part>
              <tp:taxon-name-part taxon-name-part-type="species" reg="postica">postica</tp:taxon-name-part>
            </tp:taxon-name><tp:taxon-authority>Hubenthal, 1919</tp:taxon-authority><xref ref-type="fig" rid="F1">Figs 1</xref><xref ref-type="fig" rid="F6">, 6M1–6</xref><xref ref-type="fig" rid="F2">, 2</xref><xref ref-type="fig" rid="F24">, 24</xref><tp:nomenclature-citation-list><tp:nomenclature-citation><tp:taxon-name>
                  <tp:taxon-name-part taxon-name-part-type="genus" reg="Acicnemis">Acicnemis</tp:taxon-name-part> <tp:taxon-name-part taxon-name-part-type="species" reg="cruciata">cruciata</tp:taxon-name-part></tp:taxon-name><comment>Kleine, 1924, syn. nov.</comment></tp:nomenclature-citation></tp:nomenclature-citation-list></tp:nomenclature><tp:treatment-sec sec-type="type material" id="SECID0EPSAK"><title>Type material examined</title><p><bold>(Japan: 31; Taiwan: 5; Total: 36). <italic>Lectotype</italic> (designated here): Taiwan</bold> • “Formosa Is.”, “Coll. Pape”, <named-content xmlns:xlink="http://www.w3.org/1999/xlink" content-type="dwc:institutional_code" xlink:title="Senckenberg Deutsches Entomologisches Institut" xlink:href="http://grbio.org/institution/senckenberg-deutsches-entomologisches-institut" xlink:type="simple">SDEI</named-content> Müncheberg Col – 18570 (1, <named-content xmlns:xlink="http://www.w3.org/1999/xlink" content-type="dwc:institutional_code" xlink:title="Senckenberg Deutsches Entomologisches Institut" xlink:href="http://grbio.org/institution/senckenberg-deutsches-entomologisches-institut" xlink:type="simple">SDEI</named-content>), bears red label reading “Syntypus” and a new, red lectotype label reading “LECTOTYPE / <italic><tp:taxon-name><tp:taxon-name-part taxon-name-part-type="genus" reg="Acicnemis">Acicnemis</tp:taxon-name-part> <tp:taxon-name-part taxon-name-part-type="species" reg="postica">postica</tp:taxon-name-part></tp:taxon-name></italic> / Hubenthal, 1919 / Det. Lewis &amp; Kojima, 2025”. <bold><italic>Paralectotypes</italic>. Taiwan</bold> • Fuhosho, “IX-7–09”, H. Sauter, <named-content xmlns:xlink="http://www.w3.org/1999/xlink" content-type="dwc:institutional_code" xlink:title="Senckenberg Deutsches Entomologisches Institut" xlink:href="http://grbio.org/institution/senckenberg-deutsches-entomologisches-institut" xlink:type="simple">SDEI</named-content> Müncheberg Col – 18571 (1, <named-content xmlns:xlink="http://www.w3.org/1999/xlink" content-type="dwc:institutional_code" xlink:title="Senckenberg Deutsches Entomologisches Institut" xlink:href="http://grbio.org/institution/senckenberg-deutsches-entomologisches-institut" xlink:type="simple">SDEI</named-content>), bears red label reading “Syntypus” and a new, yellow paralectotype label; • Kankau (Koshun), VI. 1912, H. Sauter, <named-content xmlns:xlink="http://www.w3.org/1999/xlink" content-type="dwc:institutional_code" xlink:title="Senckenberg Deutsches Entomologisches Institut" xlink:href="http://grbio.org/institution/senckenberg-deutsches-entomologisches-institut" xlink:type="simple">SDEI</named-content> Müncheberg Col – 18572 (1, <named-content xmlns:xlink="http://www.w3.org/1999/xlink" content-type="dwc:institutional_code" xlink:title="Senckenberg Deutsches Entomologisches Institut" xlink:href="http://grbio.org/institution/senckenberg-deutsches-entomologisches-institut" xlink:type="simple">SDEI</named-content>), bears red label reading “Syntypus” and a new, yellow paralectotype label.</p><fig id="F24" position="float" orientation="portrait"><object-id xmlns:xlink="http://www.w3.org/1999/xlink" content-type="doi" xlink:type="simple">10.3897/zookeys.1259.164450.figure24</object-id><object-id xmlns:xlink="http://www.w3.org/1999/xlink" content-type="arpha" xlink:type="simple">7DB28740-94F6-5C36-8286-CEBFE9DDD4DD</object-id><label>Figure 24.</label><caption><p><italic><tp:taxon-name><tp:taxon-name-part taxon-name-part-type="genus" reg="Acicnemis">Acicnemis</tp:taxon-name-part> <tp:taxon-name-part taxon-name-part-type="species" reg="postica">postica</tp:taxon-name-part></tp:taxon-name></italic> Hubenthal, 1919 (JHL_AREV_780). A. Lateral; B. Dorsal. Scale bar: 1 mm.</p></caption><graphic xmlns:xlink="http://www.w3.org/1999/xlink" xlink:href="zookeys-1259-103_article-164450__-g024.jpg" position="float" orientation="portrait" xlink:type="simple" id="oo_1461849.jpg"><uri content-type="original_file" xlink:type="simple">https://binary.pensoft.net/fig/1461849</uri></graphic></fig></tp:treatment-sec><tp:treatment-sec sec-type="type material" id="SECID0EZUAK"><title>Other type material.</title><p>• Kosempo, “VII–19”, H. Sauter, <italic><tp:taxon-name><tp:taxon-name-part taxon-name-part-type="genus" reg="Acicnemis">Acicnemis</tp:taxon-name-part> <tp:taxon-name-part taxon-name-part-type="species" reg="cruciata">cruciata</tp:taxon-name-part></tp:taxon-name></italic> holotype (1, <named-content xmlns:xlink="http://www.w3.org/1999/xlink" content-type="dwc:institutional_code" xlink:title="Senckenberg Deutsches Entomologisches Institut" xlink:href="http://grbio.org/institution/senckenberg-deutsches-entomologisches-institut" xlink:type="simple">SDEI</named-content>), <named-content xmlns:xlink="http://www.w3.org/1999/xlink" content-type="dwc:institutional_code" xlink:title="Senckenberg Deutsches Entomologisches Institut" xlink:href="http://grbio.org/institution/senckenberg-deutsches-entomologisches-institut" xlink:type="simple">SDEI</named-content><tp:taxon-name><tp:taxon-name-part taxon-name-part-type="order">Coleoptera</tp:taxon-name-part></tp:taxon-name> #303422, <named-content xmlns:xlink="http://www.w3.org/1999/xlink" content-type="dwc:institutional_code" xlink:title="Senckenberg Deutsches Entomologisches Institut" xlink:href="http://grbio.org/institution/senckenberg-deutsches-entomologisches-institut" xlink:type="simple">SDEI</named-content> Müncheberg Col – 18568.</p></tp:treatment-sec><tp:treatment-sec sec-type="type material" id="SECID0E2VAK"><title>Non-type material.</title><p><bold>Taiwan</bold> • Taoyuan Hsein, Paling, 24.V.1977, H. Fujita (1, <named-content xmlns:xlink="http://www.w3.org/1999/xlink" content-type="dwc:institutional_code" xlink:title="Kyushu University Museum" xlink:href="http://grbio.org/institution/kyushu-university-museum" xlink:type="simple">KUM</named-content>), JHL_ACITAI_057; • Wenchuan Hsein, Lushan, 4.VII.1978, T. Mikage (1, <named-content xmlns:xlink="http://www.w3.org/1999/xlink" content-type="dwc:institutional_code" xlink:title="Kyushu University Museum" xlink:href="http://grbio.org/institution/kyushu-university-museum" xlink:type="simple">KUM</named-content>), JHL_ACITAI_058; • Ping Tung Hsein, Kenting, 2.IV.1965, S. Ueno (1, <named-content xmlns:xlink="http://www.w3.org/1999/xlink" content-type="dwc:institutional_code" xlink:title="Kyushu University Museum" xlink:href="http://grbio.org/institution/kyushu-university-museum" xlink:type="simple">KUM</named-content>), JHL_ACITAI_060; • Kenting, 31.III.1970, Y. Miyake (2 dissected males, <named-content xmlns:xlink="http://www.w3.org/1999/xlink" content-type="dwc:institutional_code" xlink:title="Kyushu University Museum" xlink:href="http://grbio.org/institution/kyushu-university-museum" xlink:type="simple">KUM</named-content>), JHL_ACITAI_082, JHL_SYN_179; • Chihpen Wenchuan, Taitung Hsien, 7. VI.1980, H. Makihara (1, <named-content xmlns:xlink="http://www.w3.org/1999/xlink" content-type="dwc:institutional_code" xlink:title="Kyushu University Museum" xlink:href="http://grbio.org/institution/kyushu-university-museum" xlink:type="simple">KUM</named-content>), JHL_AREV_735; • Jiuyuehtan, 31.V.1978, K. Kusama (1, <named-content xmlns:xlink="http://www.w3.org/1999/xlink" content-type="dwc:institutional_code" xlink:title="Kyushu University Museum" xlink:href="http://grbio.org/institution/kyushu-university-museum" xlink:type="simple">KUM</named-content>), JHL_AREV_736; • Taidong, Lijia road, <named-content xmlns:xlink="http://www.w3.org/1999/xlink" content-type="dwc:verbatimCoordinates" xlink:type="simple"><named-content content-type="geo-json" specific-use="{&#34;type&#34;:&#34;Point&#34;,&#34;coordinates&#34;:[121.031000,22.806200]}" id="NCID0E5WAK" xlink:type="simple">22.8062°N, 121.0310°E</named-content></named-content>, 19.VIII.2013, V. Grebennikov (1, <named-content xmlns:xlink="http://www.w3.org/1999/xlink" content-type="dwc:institutional_code" xlink:title="Canadian National Collection Insects" xlink:href="http://grbio.org/institution/canadian-national-collection-insects" xlink:type="simple">CNCI</named-content>), CNCCOLVG00006901 (BOLD accession number: MEBLA191-14); <bold>Japan: Kagoshima Prefecture</bold>: • Shinokawa, Setouchi-cho, Amami Oshima, 10.VII.2008, K. Ozaki (1, <named-content xmlns:xlink="http://www.w3.org/1999/xlink" content-type="dwc:institutional_code" xlink:title="Natural History Museum and Institute, Chiba" xlink:href="http://grbio.org/institution/natural-history-museum-and-institute" xlink:type="simple">CMIC</named-content>), CBM ZI 136615; • Nakanoshima Island, 1–2.V.1975, H. Irie (1, <named-content xmlns:xlink="http://www.w3.org/1999/xlink" content-type="dwc:institutional_code" xlink:title="Kyushu University Museum" xlink:href="http://grbio.org/institution/kyushu-university-museum" xlink:type="simple">KUM</named-content>), JHL_AREV_750; • Nagata, Yakushima Island, 17.V.1960, J. Nagao (1, <named-content xmlns:xlink="http://www.w3.org/1999/xlink" content-type="dwc:institutional_code" xlink:title="Kyushu University Museum" xlink:href="http://grbio.org/institution/kyushu-university-museum" xlink:type="simple">KUM</named-content>), JHL_AREV_754; • Mt. Kindake, Nakano Is., 7–9.VI.2019, S. Imada, (1, <named-content xmlns:xlink="http://www.w3.org/1999/xlink" content-type="dwc:institutional_code" xlink:title="Kyushu University Museum" xlink:href="http://grbio.org/institution/kyushu-university-museum" xlink:type="simple">KUM</named-content>), JHL_AREV_780; <bold>Okinawa Prefecture</bold>: • Ishigaki Island, Mt. Omoto, 18–22.VI.1991, K. Morimoto (1, <named-content xmlns:xlink="http://www.w3.org/1999/xlink" content-type="dwc:institutional_code" xlink:title="Kyushu University Museum" xlink:href="http://grbio.org/institution/kyushu-university-museum" xlink:type="simple">KUM</named-content>), JHL_ACITAI_055; • Mt. Omoto, 21.V.1977, H. Irie (1, <named-content xmlns:xlink="http://www.w3.org/1999/xlink" content-type="dwc:institutional_code" xlink:title="Kyushu University Museum" xlink:href="http://grbio.org/institution/kyushu-university-museum" xlink:type="simple">KUM</named-content>), JHL_AREV_755; • Mt. Omoto, 18–21.IV.1975, H. Irie (1 dissected male, <named-content xmlns:xlink="http://www.w3.org/1999/xlink" content-type="dwc:institutional_code" xlink:title="Kyushu University Museum" xlink:href="http://grbio.org/institution/kyushu-university-museum" xlink:type="simple">KUM</named-content>), JHL_ACITAI_062; • Ushikumori, Iriomote Island, 7.X.1963, K. Morimoto (1, <named-content xmlns:xlink="http://www.w3.org/1999/xlink" content-type="dwc:institutional_code" xlink:title="Kyushu University Museum" xlink:href="http://grbio.org/institution/kyushu-university-museum" xlink:type="simple">KUM</named-content>), JHL_AREV_756; • Yonaguni Island, Urabu-dake, 25–26.VI.1974, T. Mikage (6, <named-content xmlns:xlink="http://www.w3.org/1999/xlink" content-type="dwc:institutional_code" xlink:title="Kyushu University Museum" xlink:href="http://grbio.org/institution/kyushu-university-museum" xlink:type="simple">KUM</named-content>), JHL_ACITAI_056, JHL_AREV_751 – JHL_AREV_753; • Okinawa Island, Hiji, 9.VII.1974, T. Mikage (2, <named-content xmlns:xlink="http://www.w3.org/1999/xlink" content-type="dwc:institutional_code" xlink:title="Kyushu University Museum" xlink:href="http://grbio.org/institution/kyushu-university-museum" xlink:type="simple">KUM</named-content>), JHL_ACITAI_059; • Fusato, Okinawa Island, 5.VI.1970 (1, <named-content xmlns:xlink="http://www.w3.org/1999/xlink" content-type="dwc:institutional_code" xlink:title="Kyushu University Museum" xlink:href="http://grbio.org/institution/kyushu-university-museum" xlink:type="simple">KUM</named-content>), JHL_AREV_762; • Omotodake, Ishigaki Island, 8.VII.1968, M. Takagi (1, <named-content xmlns:xlink="http://www.w3.org/1999/xlink" content-type="dwc:institutional_code" xlink:title="Kyushu University Museum" xlink:href="http://grbio.org/institution/kyushu-university-museum" xlink:type="simple">KUM</named-content>), JHL_AREV_761; • Funaura, Iriomote Island, 2.X.1978 (2, <abbrev xmlns:xlink="http://www.w3.org/1999/xlink" xlink:title="Ryukyu University Museum Collection" id="ABBRID0E1YAK" xlink:type="simple">RUMC</abbrev>), JHL_AREV_709, JHL_AREV_710; • Banna, Ishigaki Island, 14.III.1964, S. Azuma (1, <abbrev xmlns:xlink="http://www.w3.org/1999/xlink" xlink:title="Ryukyu University Museum Collection" id="ABBRID0E5YAK" xlink:type="simple">RUMC</abbrev>), JHL_AREV_712; • Haneji, Okinawa Island, 10.VIII.1979, T. Kohama (1, <abbrev xmlns:xlink="http://www.w3.org/1999/xlink" xlink:title="Ryukyu University Museum Collection" id="ABBRID0ECZAK" xlink:type="simple">RUMC</abbrev>), JHL_AREV_711; • Mt. Inbi-take, Yonaguni Island, 2.VI.2021, S. Imada (1, <named-content xmlns:xlink="http://www.w3.org/1999/xlink" content-type="dwc:institutional_code" xlink:title="Kyushu University Museum" xlink:href="http://grbio.org/institution/kyushu-university-museum" xlink:type="simple">KUM</named-content>), JHL_AREV_723; • Kuburadake, Yonaguni Island, 15.VI.2001, L. Hirano (1, <named-content xmlns:xlink="http://www.w3.org/1999/xlink" content-type="dwc:institutional_code" xlink:title="Kyushu University Museum" xlink:href="http://grbio.org/institution/kyushu-university-museum" xlink:type="simple">KUM</named-content>), JHL_AREV_725; • Shirahama, Iriomote Island, 31.VIII–5.IX.1969, H. Makihara (9, <named-content xmlns:xlink="http://www.w3.org/1999/xlink" content-type="dwc:institutional_code" xlink:title="Kyushu University Museum" xlink:href="http://grbio.org/institution/kyushu-university-museum" xlink:type="simple">KUM</named-content>), JHL_AREV_726 – JHL_AREV_734; • Shirahama, Iriomote Island, 4.X.1963, S. Ueno (1, <named-content xmlns:xlink="http://www.w3.org/1999/xlink" content-type="dwc:institutional_code" xlink:title="Kyushu University Museum" xlink:href="http://grbio.org/institution/kyushu-university-museum" xlink:type="simple">KUM</named-content>), JHL_AREV_737; • upper Nakara, Iriomote Island, 12.III.1964, Y. Miyatake (1, <named-content xmlns:xlink="http://www.w3.org/1999/xlink" content-type="dwc:institutional_code" xlink:title="Kyushu University Museum" xlink:href="http://grbio.org/institution/kyushu-university-museum" xlink:type="simple">KUM</named-content>), JHL_AREV_738; • Komi, Iriomote Island, 12.VII.1963, Y. Miyatake (1, <named-content xmlns:xlink="http://www.w3.org/1999/xlink" content-type="dwc:institutional_code" xlink:title="Kyushu University Museum" xlink:href="http://grbio.org/institution/kyushu-university-museum" xlink:type="simple">KUM</named-content>), JHL_AREV_739; • Sonai, Yonaguni Island, 25–29.VIII.1969, H. Makihara (10, <named-content xmlns:xlink="http://www.w3.org/1999/xlink" content-type="dwc:institutional_code" xlink:title="Kyushu University Museum" xlink:href="http://grbio.org/institution/kyushu-university-museum" xlink:type="simple">KUM</named-content>), JHL_AREV_740 – JHL_AREV_749; • Okinawa Island (1, <abbrev xmlns:xlink="http://www.w3.org/1999/xlink" xlink:title="Okinawa Institute of Science and Technology" id="ABBRID0EC1AK" xlink:type="simple">OIST</abbrev>), JHL_AREV_983 (GenBank accession number: <ext-link xmlns:xlink="http://www.w3.org/1999/xlink" xlink:href="PV255638" ext-link-type="gen" xlink:type="simple">PV255638</ext-link>); • Tancha, Okinawa Island, 18.V.2024, J.H. Lewis, sweeping vegetation (1, <abbrev xmlns:xlink="http://www.w3.org/1999/xlink" xlink:title="Okinawa Institute of Science and Technology" id="ABBRID0EL1AK" xlink:type="simple">OIST</abbrev>), JHL_AREV_994.</p></tp:treatment-sec><tp:treatment-sec sec-type="diagnosis" id="SECID0EP1AK"><title>Diagnosis.</title><p>Body length 3.2–5.2 mm. Covered in orange, white, dark and pale gray scales. Elytra with inner five or six intervals black and gray; outer intervals with pale brown to orange scales; with V-shaped band of white scales along middle three or four intervals in center of elytra. Pronotum lacking impunctate longitudinal midline (present in <italic><tp:taxon-name><tp:taxon-name-part taxon-name-part-type="genus" reg="Acicnemis">A.</tp:taxon-name-part> <tp:taxon-name-part taxon-name-part-type="species" reg="koguma">koguma</tp:taxon-name-part></tp:taxon-name></italic>). Scutellum small and covered in erect, hair-like yellow scales. Elytra with erect scales only on odd intervals. Sclerolepidia distinct and protruding. Third tarsomeres emarginate. Metatibia evenly curved, not sinuate as in most other species. Pedon with lateral edges approx. parallel in dorsal view, but converging evenly into a blunt, rounded point. Internal sac not visible inside aedeagus, but protruding and with two sclerotized cylinder-shaped structures posteriorly near the base (Fig. <xref ref-type="fig" rid="F6">6M1</xref>–<xref ref-type="fig" rid="F2">2</xref>).</p></tp:treatment-sec><tp:treatment-sec sec-type="distribution" id="SECID0EI2AK"><title>Distribution.</title><p>This species occurs commonly throughout southern Japan (Ryukyu Islands) and Taiwan.</p></tp:treatment-sec><tp:treatment-sec sec-type="remarks" id="SECID0EN2AK"><title>Remarks.</title><p>Examination of the <italic><tp:taxon-name><tp:taxon-name-part taxon-name-part-type="genus" reg="Acicnemis">A.</tp:taxon-name-part> <tp:taxon-name-part taxon-name-part-type="species" reg="cruciata">cruciata</tp:taxon-name-part></tp:taxon-name></italic> Kleine, 1924 syn. nov. holotype (<named-content xmlns:xlink="http://www.w3.org/1999/xlink" content-type="dwc:institutional_code" xlink:title="Senckenberg Deutsches Entomologisches Institut" xlink:href="http://grbio.org/institution/senckenberg-deutsches-entomologisches-institut" xlink:type="simple">SDEI</named-content><tp:taxon-name><tp:taxon-name-part taxon-name-part-type="order">Coleoptera</tp:taxon-name-part></tp:taxon-name> #303422) revealed that this is a junior synonym of <italic><tp:taxon-name><tp:taxon-name-part taxon-name-part-type="genus" reg="Acicnemis">A.</tp:taxon-name-part> <tp:taxon-name-part taxon-name-part-type="species" reg="postica">postica</tp:taxon-name-part></tp:taxon-name></italic> as it possesses all of the key characteristics that define this distinctive species (same scale pattern, evenly curved metatibiae, small, scaled scutellum). We designate one of the Hubenthal <italic><tp:taxon-name><tp:taxon-name-part taxon-name-part-type="genus" reg="Acicnemis">A.</tp:taxon-name-part> <tp:taxon-name-part taxon-name-part-type="species" reg="postica">postica</tp:taxon-name-part></tp:taxon-name></italic> syntypes (<named-content xmlns:xlink="http://www.w3.org/1999/xlink" content-type="dwc:institutional_code" xlink:title="Senckenberg Deutsches Entomologisches Institut" xlink:href="http://grbio.org/institution/senckenberg-deutsches-entomologisches-institut" xlink:type="simple">SDEI</named-content> Müncheberg Col – 18570) as a lectotype to fix the identity of this species.</p></tp:treatment-sec><tp:treatment-sec><!--Section generated to contain objects referenced in tp:taxon-treatment.--><fig id="F1" position="float" orientation="portrait"><object-id xmlns:xlink="http://www.w3.org/1999/xlink" content-type="doi" xlink:type="simple">10.3897/zookeys.1259.164450.figure1</object-id><object-id xmlns:xlink="http://www.w3.org/1999/xlink" content-type="arpha" xlink:type="simple">66BF5DF4-ED2A-5CCD-9978-94C4C1F77E27</object-id><label>Figure 1.</label><caption><p>Maximum likelihood tree of twelve <italic><tp:taxon-name><tp:taxon-name-part taxon-name-part-type="genus" reg="Acicnemis">Acicnemis</tp:taxon-name-part></tp:taxon-name></italic> species based on a 300 base-pair long <abbrev xmlns:xlink="http://www.w3.org/1999/xlink" xlink:title="cytochrome c oxidase subunit I" id="ABBRID0E6VAE" xlink:type="simple">CO1</abbrev> gene fragment constructed in IQ-TREE v. 1.6.12 using a GTR+F+I+G4 model. Branch support values represent standard nonparametric bootstraps (1000 replicates). Bootstrap values less than 75 are not displayed on the tree. The codes MEBLA191-14, VVGPL2845-15, and OWEVG891-15 are BOLD Systems accession numbers, whereas all other codes are GenBank accession numbers. Associated <italic><tp:taxon-name><tp:taxon-name-part taxon-name-part-type="genus" reg="Acicnemis">Acicnemis</tp:taxon-name-part></tp:taxon-name></italic> weevil figures on the right of the tree are approximately to scale.</p></caption><graphic xmlns:xlink="http://www.w3.org/1999/xlink" xlink:href="zookeys-1259-103_article-164450__-g001.jpg" position="float" orientation="portrait" xlink:type="simple" id="oo_1461825.jpg"><uri content-type="original_file" xlink:type="simple">https://binary.pensoft.net/fig/1461825</uri></graphic></fig><fig id="F6" position="float" orientation="portrait"><object-id xmlns:xlink="http://www.w3.org/1999/xlink" content-type="doi" xlink:type="simple">10.3897/zookeys.1259.164450.figure6</object-id><object-id xmlns:xlink="http://www.w3.org/1999/xlink" content-type="arpha" xlink:type="simple">78F37434-EF71-521C-BDC6-9AF4A168345C</object-id><label>Figure 6.</label><caption><p>Aedeagi of <italic><tp:taxon-name><tp:taxon-name-part taxon-name-part-type="genus" reg="Acicnemis">Acicnemis</tp:taxon-name-part></tp:taxon-name></italic>. A1–2. <italic><tp:taxon-name><tp:taxon-name-part taxon-name-part-type="genus" reg="Acicnemis">A.</tp:taxon-name-part> <tp:taxon-name-part taxon-name-part-type="species" reg="albofasciata">albofasciata</tp:taxon-name-part></tp:taxon-name></italic> (<xref ref-type="bibr" rid="B33">Ter-Minasian 1953</xref>); B1–2. <italic><tp:taxon-name><tp:taxon-name-part taxon-name-part-type="genus" reg="Acicnemis">A.</tp:taxon-name-part> <tp:taxon-name-part taxon-name-part-type="species" reg="azumai">azumai</tp:taxon-name-part></tp:taxon-name></italic> Morimoto &amp; Miyakawa, 1995; C1–2), <italic><tp:taxon-name><tp:taxon-name-part taxon-name-part-type="genus" reg="Acicnemis">A.</tp:taxon-name-part> <tp:taxon-name-part taxon-name-part-type="species" reg="cryptica">cryptica</tp:taxon-name-part></tp:taxon-name></italic> Lewis &amp; Kojima, sp. nov.; D1–2. <italic><tp:taxon-name><tp:taxon-name-part taxon-name-part-type="genus" reg="Acicnemis">A.</tp:taxon-name-part> <tp:taxon-name-part taxon-name-part-type="species" reg="dividicincta">dividicincta</tp:taxon-name-part></tp:taxon-name></italic> Morimoto &amp; Miyakawa, 1995; E1–2. <italic><tp:taxon-name><tp:taxon-name-part taxon-name-part-type="genus" reg="Acicnemis">A.</tp:taxon-name-part> <tp:taxon-name-part taxon-name-part-type="species" reg="exilis">exilis</tp:taxon-name-part></tp:taxon-name></italic> Morimoto &amp; Miyakawa, 1995; F1–2. <italic><tp:taxon-name><tp:taxon-name-part taxon-name-part-type="genus" reg="Acicnemis">A.</tp:taxon-name-part> <tp:taxon-name-part taxon-name-part-type="species" reg="kiotoensis">kiotoensis</tp:taxon-name-part></tp:taxon-name></italic> Nakane, 1963; G1–2. <italic><tp:taxon-name><tp:taxon-name-part taxon-name-part-type="genus" reg="Acicnemis">A.</tp:taxon-name-part> <tp:taxon-name-part taxon-name-part-type="species" reg="laeta">laeta</tp:taxon-name-part></tp:taxon-name></italic> Hubenthal, 1919; H1–2. <italic><tp:taxon-name><tp:taxon-name-part taxon-name-part-type="genus" reg="Acicnemis">A.</tp:taxon-name-part> <tp:taxon-name-part taxon-name-part-type="species" reg="luteomaculata">luteomaculata</tp:taxon-name-part></tp:taxon-name></italic> Morimoto &amp; Miyakawa, 1995; I1–2. <italic><tp:taxon-name><tp:taxon-name-part taxon-name-part-type="genus" reg="Acicnemis">A.</tp:taxon-name-part> <tp:taxon-name-part taxon-name-part-type="species" reg="maculaalba">maculaalba</tp:taxon-name-part></tp:taxon-name></italic> Roelofs, 1875; J1–2. <italic><tp:taxon-name><tp:taxon-name-part taxon-name-part-type="genus" reg="Acicnemis">A.</tp:taxon-name-part> <tp:taxon-name-part taxon-name-part-type="species" reg="nobilis">nobilis</tp:taxon-name-part></tp:taxon-name></italic> Hubenthal, 1919; K1–2. <italic><tp:taxon-name><tp:taxon-name-part taxon-name-part-type="genus" reg="Acicnemis">A.</tp:taxon-name-part> <tp:taxon-name-part taxon-name-part-type="species" reg="nohirai">nohirai</tp:taxon-name-part></tp:taxon-name></italic> Morimoto &amp; Miyakawa, 1995; L1–2. <italic><tp:taxon-name><tp:taxon-name-part taxon-name-part-type="genus" reg="Acicnemis">A.</tp:taxon-name-part> <tp:taxon-name-part taxon-name-part-type="species" reg="palliata">palliata</tp:taxon-name-part></tp:taxon-name></italic> Pascoe, 1872; M1–2. <italic><tp:taxon-name><tp:taxon-name-part taxon-name-part-type="genus" reg="Acicnemis">A.</tp:taxon-name-part> <tp:taxon-name-part taxon-name-part-type="species" reg="postica">postica</tp:taxon-name-part></tp:taxon-name></italic> Hubenthal, 1919; N1–2. <italic><tp:taxon-name><tp:taxon-name-part taxon-name-part-type="genus" reg="Acicnemis">A.</tp:taxon-name-part> <tp:taxon-name-part taxon-name-part-type="species" reg="ryukyuana">ryukyuana</tp:taxon-name-part></tp:taxon-name></italic> Lewis, 2023; O1–2. <italic><tp:taxon-name><tp:taxon-name-part taxon-name-part-type="genus" reg="Acicnemis">A.</tp:taxon-name-part> <tp:taxon-name-part taxon-name-part-type="species" reg="sauteri">sauteri</tp:taxon-name-part></tp:taxon-name></italic> Hubenthal, 1919; P1–2. <italic><tp:taxon-name><tp:taxon-name-part taxon-name-part-type="genus" reg="Acicnemis">A.</tp:taxon-name-part> <tp:taxon-name-part taxon-name-part-type="species" reg="shibatai">shibatai</tp:taxon-name-part></tp:taxon-name></italic> Voss, 1971; Q1–2. <italic><tp:taxon-name><tp:taxon-name-part taxon-name-part-type="genus" reg="Acicnemis">A.</tp:taxon-name-part> <tp:taxon-name-part taxon-name-part-type="species" reg="shigematsui">shigematsui</tp:taxon-name-part></tp:taxon-name></italic> Morimoto &amp; Miyakawa, 1995; R1–2. <italic><tp:taxon-name><tp:taxon-name-part taxon-name-part-type="genus" reg="Acicnemis">Acicnemis</tp:taxon-name-part></tp:taxon-name></italic> sp. 1; S1–2. <italic><tp:taxon-name><tp:taxon-name-part taxon-name-part-type="genus" reg="Acicnemis">A.</tp:taxon-name-part> <tp:taxon-name-part taxon-name-part-type="species" reg="squamata">squamata</tp:taxon-name-part></tp:taxon-name></italic> Lewis &amp; Kojima, sp. nov.; T1–2. <italic><tp:taxon-name><tp:taxon-name-part taxon-name-part-type="genus" reg="Acicnemis">A.</tp:taxon-name-part> <tp:taxon-name-part taxon-name-part-type="species" reg="suturalis">suturalis</tp:taxon-name-part></tp:taxon-name></italic> Roelofs, 1875.</p></caption><graphic xmlns:xlink="http://www.w3.org/1999/xlink" xlink:href="zookeys-1259-103_article-164450__-g006.jpg" position="float" orientation="portrait" xlink:type="simple" id="oo_1461830.jpg"><uri content-type="original_file" xlink:type="simple">https://binary.pensoft.net/fig/1461830</uri></graphic></fig><fig id="F2" position="float" orientation="portrait"><object-id xmlns:xlink="http://www.w3.org/1999/xlink" content-type="doi" xlink:type="simple">10.3897/zookeys.1259.164450.figure2</object-id><object-id xmlns:xlink="http://www.w3.org/1999/xlink" content-type="arpha" xlink:type="simple">E109A746-4ECC-5897-BF06-4E570BF85880</object-id><label>Figure 2.</label><caption><p>Diagnostic morphological characters in <italic><tp:taxon-name><tp:taxon-name-part taxon-name-part-type="genus" reg="Acicnemis">Acicnemis</tp:taxon-name-part></tp:taxon-name></italic>. A. <italic><tp:taxon-name><tp:taxon-name-part taxon-name-part-type="genus" reg="Acicnemis">A.</tp:taxon-name-part> <tp:taxon-name-part taxon-name-part-type="species" reg="azumai">azumai</tp:taxon-name-part></tp:taxon-name></italic> Morimoto &amp; Miyakawa, 1995 (JHL_ACITAI_081) showing lack of prominent posterior prosternal projections; B. <italic><tp:taxon-name><tp:taxon-name-part taxon-name-part-type="genus" reg="Acicnemis">A.</tp:taxon-name-part> <tp:taxon-name-part taxon-name-part-type="species" reg="laeta">laeta</tp:taxon-name-part></tp:taxon-name></italic> Hubenthal, 1919 (JHL_AREV_533) showing prominent prosternal projections; C. <italic><tp:taxon-name><tp:taxon-name-part taxon-name-part-type="genus" reg="Acicnemis">A.</tp:taxon-name-part> <tp:taxon-name-part taxon-name-part-type="species" reg="kiotoensis">kiotoensis</tp:taxon-name-part></tp:taxon-name></italic> Nakane, 1963 (JHL_AREV_982) showing antenna with the second funicular antennomere longer than antennomeres 3 + 4; D. <italic><tp:taxon-name><tp:taxon-name-part taxon-name-part-type="genus" reg="Acicnemis">A.</tp:taxon-name-part> <tp:taxon-name-part taxon-name-part-type="species" reg="koguma">koguma</tp:taxon-name-part></tp:taxon-name></italic> Lewis &amp; Kojima, sp. nov. (JHL_SYN_141) showing antenna with the second funicular antennomere shorter than antennomeres 3 + 4; E. <italic><tp:taxon-name><tp:taxon-name-part taxon-name-part-type="genus" reg="Acicnemis">A.</tp:taxon-name-part> <tp:taxon-name-part taxon-name-part-type="species" reg="luteomaculata">luteomaculata</tp:taxon-name-part></tp:taxon-name></italic> Morimoto &amp; Miyakawa, 1995 (JHL_AREV_189) showing truncate third tarsomere; F. <italic><tp:taxon-name><tp:taxon-name-part taxon-name-part-type="genus" reg="Acicnemis">A.</tp:taxon-name-part> <tp:taxon-name-part taxon-name-part-type="species" reg="ryukyuana">ryukyuana</tp:taxon-name-part></tp:taxon-name></italic> Lewis, 2023 (JHL_ACI_011) showing weakly emarginate third tarsomere; G. <italic><tp:taxon-name><tp:taxon-name-part taxon-name-part-type="genus" reg="Acicnemis">A.</tp:taxon-name-part> <tp:taxon-name-part taxon-name-part-type="species" reg="maculaalba">maculaalba</tp:taxon-name-part></tp:taxon-name></italic> Roelofs, 1875 (JHL_AREV_577) showing strongly emarginate third tarsomere.</p></caption><graphic xmlns:xlink="http://www.w3.org/1999/xlink" xlink:href="zookeys-1259-103_article-164450__-g002.jpg" position="float" orientation="portrait" xlink:type="simple" id="oo_1461826.jpg"><uri content-type="original_file" xlink:type="simple">https://binary.pensoft.net/fig/1461826</uri></graphic></fig></tp:treatment-sec><ref-list><ref id="B33"><mixed-citation xmlns:xlink="http://www.w3.org/1999/xlink" xlink:type="simple"><person-group><name name-style="western"><surname>Ter-Minasian</surname><given-names>ME</given-names></name></person-group> (<year>1953</year>) <article-title>Obzor zhukov-dolgonosikov roda <italic><tp:taxon-name><tp:taxon-name-part taxon-name-part-type="genus">Trachodes</tp:taxon-name-part></tp:taxon-name></italic> Germ. fauny SSSR. Trudy Zoologicheskogo Instituta Akademii Nauk S.S.S.R.</article-title><volume>12</volume>: <fpage>317</fpage>–<lpage>320</lpage>.</mixed-citation></ref></ref-list></tp:taxon-treatment>
