# Supplementary material for: ﻿A Japan-focused review of East Asian Acicnemis Fairmaire, 1849 (Coleoptera, Curculionidae) reveals cryptic diversity in a well-studied region
Source: Zookeys. 2025 Nov 10;1259:103–67. doi: 10.3897/zookeys.1259.164450 (PMC12624354; doi:10.3897/zookeys.1259.164450)
Supplement: XML Treatment for Acicnemis shibatai [file zookeys.1259.164450-treatment23.xml]

<!DOCTYPE tp:taxon-treatment
  PUBLIC "-//TaxonX//DTD Taxonomic Treatment Publishing DTD v0 20100105//EN" "tax-treatment-NSO.dtd">
<tp:taxon-treatment xmlns:tp="http://www.plazi.org/taxpub"><tp:treatment-meta><kwd-group><label>Taxon classification</label><kwd>
                <named-content content-type="kingdom">Animalia</named-content>
              </kwd><kwd>
                <named-content content-type="order">Coleoptera</named-content>
              </kwd><kwd>
                <named-content content-type="family">Curculionidae</named-content>
              </kwd></kwd-group><mixed-citation publication-type="journal"><person-group><name><surname>Lewis</surname><given-names>Jake H.</given-names></name><name><surname>Kojima</surname><given-names>Hiroaki</given-names></name><name><surname>Campbell</surname><given-names>Erin O.</given-names></name></person-group><article-title>﻿A Japan-focused review of East Asian <italic><tp:taxon-name><tp:taxon-name-part taxon-name-part-type="genus" reg="Acicnemis">Acicnemis</tp:taxon-name-part></tp:taxon-name></italic> Fairmaire, 1849 (<tp:taxon-name><tp:taxon-name-part taxon-name-part-type="order">Coleoptera</tp:taxon-name-part></tp:taxon-name>, <tp:taxon-name><tp:taxon-name-part taxon-name-part-type="family">Curculionidae</tp:taxon-name-part></tp:taxon-name>) reveals cryptic diversity in a well-studied region</article-title><source>Zookeys</source><day>10</day><month>11</month><year>2025</year><volume>1259</volume><fpage>103</fpage><lpage>167</lpage><pub-id pub-id-type="doi">10.3897/zookeys.1259.164450</pub-id></mixed-citation></tp:treatment-meta><tp:nomenclature><label>﻿</label><tp:taxon-name><object-id xmlns:xlink="http://www.w3.org/1999/xlink" content-type="arpha" xlink:type="simple">F6287459-457D-5125-A8A1-2D3A16A2CFE4</object-id>
              <tp:taxon-name-part taxon-name-part-type="genus" reg="Acicnemis">Acicnemis</tp:taxon-name-part>
              <tp:taxon-name-part taxon-name-part-type="species" reg="shibatai">shibatai</tp:taxon-name-part>
            </tp:taxon-name><tp:taxon-authority>Voss, 1971</tp:taxon-authority><xref ref-type="fig" rid="F6">Figs 6P1–6</xref><xref ref-type="fig" rid="F2">, 2</xref><xref ref-type="fig" rid="F27">, 27</xref></tp:nomenclature><tp:treatment-sec sec-type="type material" id="SECID0EARBK"><title>Type material examined</title><p><bold>(Japan: 17; South Korea: 1; Taiwan: 2; Total: 20). <italic>Holotype</italic>. Japan: Kagoshima Prefecture</bold>: • Ikari, Amami-Oshima, 28.V.1960, T. Shibata, <named-content xmlns:xlink="http://www.w3.org/1999/xlink" content-type="dwc:institutional_code" xlink:title="Kyushu University Museum" xlink:href="http://grbio.org/institution/kyushu-university-museum" xlink:type="simple">KUM</named-content>, bears red label that reads “Holotype”. <bold><italic>Paratypes</italic>. Japan: Kagoshima Prefecture</bold>: • Ikari, Amami-Oshima, 6.V.–4.VI.1960, T. Shibata, JHL_AREV_444 – JHL_AREV_451, JHL_ACITAI_064 (9, <named-content xmlns:xlink="http://www.w3.org/1999/xlink" content-type="dwc:institutional_code" xlink:title="Kyushu University Museum" xlink:href="http://grbio.org/institution/kyushu-university-museum" xlink:type="simple">KUM</named-content>), bear red label that reads “Paratype”.</p><fig id="F27" position="float" orientation="portrait"><object-id xmlns:xlink="http://www.w3.org/1999/xlink" content-type="doi" xlink:type="simple">10.3897/zookeys.1259.164450.figure27</object-id><object-id xmlns:xlink="http://www.w3.org/1999/xlink" content-type="arpha" xlink:type="simple">A0D6FD32-C857-592B-9971-93A078D7CF40</object-id><label>Figure 27.</label><caption><p><italic><tp:taxon-name><tp:taxon-name-part taxon-name-part-type="genus" reg="Acicnemis">Acicnemis</tp:taxon-name-part> <tp:taxon-name-part taxon-name-part-type="species" reg="shibatai">shibatai</tp:taxon-name-part></tp:taxon-name></italic> Voss, 1971 (JHL_AREV_776). A. Lateral; B. Dorsal. Scale bar: 1 mm.</p></caption><graphic xmlns:xlink="http://www.w3.org/1999/xlink" xlink:href="zookeys-1259-103_article-164450__-g027.jpg" position="float" orientation="portrait" xlink:type="simple" id="oo_1461852.jpg"><uri content-type="original_file" xlink:type="simple">https://binary.pensoft.net/fig/1461852</uri></graphic></fig></tp:treatment-sec><tp:treatment-sec sec-type="type material" id="SECID0EPSBK"><title>Non-type material.</title><p><bold>Japan: Chiba Prefecture</bold>: • Mt. Kiyosumi, 9.VI.1963, K. Morimoto (1, <named-content xmlns:xlink="http://www.w3.org/1999/xlink" content-type="dwc:institutional_code" xlink:title="Kyushu University Museum" xlink:href="http://grbio.org/institution/kyushu-university-museum" xlink:type="simple">KUM</named-content>), JHL_AREV_459; • Mt. Kiyosumi, 14.VI.1992, T. Ito (1, <named-content xmlns:xlink="http://www.w3.org/1999/xlink" content-type="dwc:institutional_code" xlink:title="Natural History Museum and Institute, Chiba" xlink:href="http://grbio.org/institution/natural-history-museum-and-institute" xlink:type="simple">CMIC</named-content>), CBM ZI 63020; <bold>Kagoshima Prefecture</bold>: • Yuwan, Amami-Oshima, 31.VII.1963, Y. Hirashima (1, <named-content xmlns:xlink="http://www.w3.org/1999/xlink" content-type="dwc:institutional_code" xlink:title="Kyushu University Museum" xlink:href="http://grbio.org/institution/kyushu-university-museum" xlink:type="simple">KUM</named-content>), JHL_AREV_457; • Mt. Yuwan, Amami-Oshima, 30.VII.1963, L. Gressitt (1 dissected male, <named-content xmlns:xlink="http://www.w3.org/1999/xlink" content-type="dwc:institutional_code" xlink:title="Kyushu University Museum" xlink:href="http://grbio.org/institution/kyushu-university-museum" xlink:type="simple">KUM</named-content>), JHL_ACITAI_070; • Ishihara-rindo, 9–11.VI.1978, R. Noda (1, <named-content xmlns:xlink="http://www.w3.org/1999/xlink" content-type="dwc:institutional_code" xlink:title="Kyushu University Museum" xlink:href="http://grbio.org/institution/kyushu-university-museum" xlink:type="simple">KUM</named-content>), JHL_AREV_458; • Mikyo, Tokunoshima, 27.VII.1963, Y. Hirashima (1, <named-content xmlns:xlink="http://www.w3.org/1999/xlink" content-type="dwc:institutional_code" xlink:title="Kyushu University Museum" xlink:href="http://grbio.org/institution/kyushu-university-museum" xlink:type="simple">KUM</named-content>), JHL_AREV_453; • Nishinakama, Amami-Oshima, 2.VI.1970, H. Makihara, (1, <named-content xmlns:xlink="http://www.w3.org/1999/xlink" content-type="dwc:institutional_code" xlink:title="Kyushu University Museum" xlink:href="http://grbio.org/institution/kyushu-university-museum" xlink:type="simple">KUM</named-content>), JHL_AREV_776; <bold>Okinawa Prefecture</bold>: • Shirahama, Iriomote Island, 31.VIII–5.IX.1969, H. Makihara (1, <named-content xmlns:xlink="http://www.w3.org/1999/xlink" content-type="dwc:institutional_code" xlink:title="Kyushu University Museum" xlink:href="http://grbio.org/institution/kyushu-university-museum" xlink:type="simple">KUM</named-content>), JHL_AREV_452; <bold>South Korea</bold> • Kwangnung, Pochon-gun, Kyonggi-do, 16–19.VII.1992, K. Morimoto (1, <named-content xmlns:xlink="http://www.w3.org/1999/xlink" content-type="dwc:institutional_code" xlink:title="Kyushu University Museum" xlink:href="http://grbio.org/institution/kyushu-university-museum" xlink:type="simple">KUM</named-content>), JHL_AREV_419; <bold>Taiwan</bold> • Wulai, 27.V.1965, K. Morimoto (2, <named-content xmlns:xlink="http://www.w3.org/1999/xlink" content-type="dwc:institutional_code" xlink:title="Kyushu University Museum" xlink:href="http://grbio.org/institution/kyushu-university-museum" xlink:type="simple">KUM</named-content>), JHL_AREV_455, JHL_AREV_456.</p></tp:treatment-sec><tp:treatment-sec sec-type="diagnosis" id="SECID0EHUBK"><title>Diagnosis.</title><p>Body length 3.0–3.8 mm. Covered in dark and pale brown, white, and black scales, with a white-scaled, V-shaped band in the center of the elytron. Pronotum lacking distinct longitudinal, impunctate midline (present in <italic><tp:taxon-name><tp:taxon-name-part taxon-name-part-type="genus" reg="Acicnemis">A.</tp:taxon-name-part> <tp:taxon-name-part taxon-name-part-type="species" reg="koguma">koguma</tp:taxon-name-part></tp:taxon-name></italic>). Scutellum covered in pale scales. Elytra with erect scales only on odd intervals. Sclerolepidia distinct and protruding. Third tarsomeres emarginate. Pedon tube-shaped with lateral edges approx. parallel in dorsal view, but sinuating evenly into a blunt, rounded point. Internal sac with a small sclerotized structure posteriorly, and two prong-like structures anteriorly at its apex (Fig. <xref ref-type="fig" rid="F6">6P1</xref>–<xref ref-type="fig" rid="F2">2</xref>).</p></tp:treatment-sec><tp:treatment-sec sec-type="distribution" id="SECID0EAVBK"><title>Distribution.</title><p>This species occurs in Japan (mainland, Ryukyu Islands south to Amami-Oshima), South Korea, and Taiwan.</p></tp:treatment-sec><tp:treatment-sec><!--Section generated to contain objects referenced in tp:taxon-treatment.--><fig id="F6" position="float" orientation="portrait"><object-id xmlns:xlink="http://www.w3.org/1999/xlink" content-type="doi" xlink:type="simple">10.3897/zookeys.1259.164450.figure6</object-id><object-id xmlns:xlink="http://www.w3.org/1999/xlink" content-type="arpha" xlink:type="simple">78F37434-EF71-521C-BDC6-9AF4A168345C</object-id><label>Figure 6.</label><caption><p>Aedeagi of <italic><tp:taxon-name><tp:taxon-name-part taxon-name-part-type="genus" reg="Acicnemis">Acicnemis</tp:taxon-name-part></tp:taxon-name></italic>. A1–2. <italic><tp:taxon-name><tp:taxon-name-part taxon-name-part-type="genus" reg="Acicnemis">A.</tp:taxon-name-part> <tp:taxon-name-part taxon-name-part-type="species" reg="albofasciata">albofasciata</tp:taxon-name-part></tp:taxon-name></italic> (<xref ref-type="bibr" rid="B33">Ter-Minasian 1953</xref>); B1–2. <italic><tp:taxon-name><tp:taxon-name-part taxon-name-part-type="genus" reg="Acicnemis">A.</tp:taxon-name-part> <tp:taxon-name-part taxon-name-part-type="species" reg="azumai">azumai</tp:taxon-name-part></tp:taxon-name></italic> Morimoto &amp; Miyakawa, 1995; C1–2), <italic><tp:taxon-name><tp:taxon-name-part taxon-name-part-type="genus" reg="Acicnemis">A.</tp:taxon-name-part> <tp:taxon-name-part taxon-name-part-type="species" reg="cryptica">cryptica</tp:taxon-name-part></tp:taxon-name></italic> Lewis &amp; Kojima, sp. nov.; D1–2. <italic><tp:taxon-name><tp:taxon-name-part taxon-name-part-type="genus" reg="Acicnemis">A.</tp:taxon-name-part> <tp:taxon-name-part taxon-name-part-type="species" reg="dividicincta">dividicincta</tp:taxon-name-part></tp:taxon-name></italic> Morimoto &amp; Miyakawa, 1995; E1–2. <italic><tp:taxon-name><tp:taxon-name-part taxon-name-part-type="genus" reg="Acicnemis">A.</tp:taxon-name-part> <tp:taxon-name-part taxon-name-part-type="species" reg="exilis">exilis</tp:taxon-name-part></tp:taxon-name></italic> Morimoto &amp; Miyakawa, 1995; F1–2. <italic><tp:taxon-name><tp:taxon-name-part taxon-name-part-type="genus" reg="Acicnemis">A.</tp:taxon-name-part> <tp:taxon-name-part taxon-name-part-type="species" reg="kiotoensis">kiotoensis</tp:taxon-name-part></tp:taxon-name></italic> Nakane, 1963; G1–2. <italic><tp:taxon-name><tp:taxon-name-part taxon-name-part-type="genus" reg="Acicnemis">A.</tp:taxon-name-part> <tp:taxon-name-part taxon-name-part-type="species" reg="laeta">laeta</tp:taxon-name-part></tp:taxon-name></italic> Hubenthal, 1919; H1–2. <italic><tp:taxon-name><tp:taxon-name-part taxon-name-part-type="genus" reg="Acicnemis">A.</tp:taxon-name-part> <tp:taxon-name-part taxon-name-part-type="species" reg="luteomaculata">luteomaculata</tp:taxon-name-part></tp:taxon-name></italic> Morimoto &amp; Miyakawa, 1995; I1–2. <italic><tp:taxon-name><tp:taxon-name-part taxon-name-part-type="genus" reg="Acicnemis">A.</tp:taxon-name-part> <tp:taxon-name-part taxon-name-part-type="species" reg="maculaalba">maculaalba</tp:taxon-name-part></tp:taxon-name></italic> Roelofs, 1875; J1–2. <italic><tp:taxon-name><tp:taxon-name-part taxon-name-part-type="genus" reg="Acicnemis">A.</tp:taxon-name-part> <tp:taxon-name-part taxon-name-part-type="species" reg="nobilis">nobilis</tp:taxon-name-part></tp:taxon-name></italic> Hubenthal, 1919; K1–2. <italic><tp:taxon-name><tp:taxon-name-part taxon-name-part-type="genus" reg="Acicnemis">A.</tp:taxon-name-part> <tp:taxon-name-part taxon-name-part-type="species" reg="nohirai">nohirai</tp:taxon-name-part></tp:taxon-name></italic> Morimoto &amp; Miyakawa, 1995; L1–2. <italic><tp:taxon-name><tp:taxon-name-part taxon-name-part-type="genus" reg="Acicnemis">A.</tp:taxon-name-part> <tp:taxon-name-part taxon-name-part-type="species" reg="palliata">palliata</tp:taxon-name-part></tp:taxon-name></italic> Pascoe, 1872; M1–2. <italic><tp:taxon-name><tp:taxon-name-part taxon-name-part-type="genus" reg="Acicnemis">A.</tp:taxon-name-part> <tp:taxon-name-part taxon-name-part-type="species" reg="postica">postica</tp:taxon-name-part></tp:taxon-name></italic> Hubenthal, 1919; N1–2. <italic><tp:taxon-name><tp:taxon-name-part taxon-name-part-type="genus" reg="Acicnemis">A.</tp:taxon-name-part> <tp:taxon-name-part taxon-name-part-type="species" reg="ryukyuana">ryukyuana</tp:taxon-name-part></tp:taxon-name></italic> Lewis, 2023; O1–2. <italic><tp:taxon-name><tp:taxon-name-part taxon-name-part-type="genus" reg="Acicnemis">A.</tp:taxon-name-part> <tp:taxon-name-part taxon-name-part-type="species" reg="sauteri">sauteri</tp:taxon-name-part></tp:taxon-name></italic> Hubenthal, 1919; P1–2. <italic><tp:taxon-name><tp:taxon-name-part taxon-name-part-type="genus" reg="Acicnemis">A.</tp:taxon-name-part> <tp:taxon-name-part taxon-name-part-type="species" reg="shibatai">shibatai</tp:taxon-name-part></tp:taxon-name></italic> Voss, 1971; Q1–2. <italic><tp:taxon-name><tp:taxon-name-part taxon-name-part-type="genus" reg="Acicnemis">A.</tp:taxon-name-part> <tp:taxon-name-part taxon-name-part-type="species" reg="shigematsui">shigematsui</tp:taxon-name-part></tp:taxon-name></italic> Morimoto &amp; Miyakawa, 1995; R1–2. <italic><tp:taxon-name><tp:taxon-name-part taxon-name-part-type="genus" reg="Acicnemis">Acicnemis</tp:taxon-name-part></tp:taxon-name></italic> sp. 1; S1–2. <italic><tp:taxon-name><tp:taxon-name-part taxon-name-part-type="genus" reg="Acicnemis">A.</tp:taxon-name-part> <tp:taxon-name-part taxon-name-part-type="species" reg="squamata">squamata</tp:taxon-name-part></tp:taxon-name></italic> Lewis &amp; Kojima, sp. nov.; T1–2. <italic><tp:taxon-name><tp:taxon-name-part taxon-name-part-type="genus" reg="Acicnemis">A.</tp:taxon-name-part> <tp:taxon-name-part taxon-name-part-type="species" reg="suturalis">suturalis</tp:taxon-name-part></tp:taxon-name></italic> Roelofs, 1875.</p></caption><graphic xmlns:xlink="http://www.w3.org/1999/xlink" xlink:href="zookeys-1259-103_article-164450__-g006.jpg" position="float" orientation="portrait" xlink:type="simple" id="oo_1461830.jpg"><uri content-type="original_file" xlink:type="simple">https://binary.pensoft.net/fig/1461830</uri></graphic></fig><fig id="F2" position="float" orientation="portrait"><object-id xmlns:xlink="http://www.w3.org/1999/xlink" content-type="doi" xlink:type="simple">10.3897/zookeys.1259.164450.figure2</object-id><object-id xmlns:xlink="http://www.w3.org/1999/xlink" content-type="arpha" xlink:type="simple">E109A746-4ECC-5897-BF06-4E570BF85880</object-id><label>Figure 2.</label><caption><p>Diagnostic morphological characters in <italic><tp:taxon-name><tp:taxon-name-part taxon-name-part-type="genus" reg="Acicnemis">Acicnemis</tp:taxon-name-part></tp:taxon-name></italic>. A. <italic><tp:taxon-name><tp:taxon-name-part taxon-name-part-type="genus" reg="Acicnemis">A.</tp:taxon-name-part> <tp:taxon-name-part taxon-name-part-type="species" reg="azumai">azumai</tp:taxon-name-part></tp:taxon-name></italic> Morimoto &amp; Miyakawa, 1995 (JHL_ACITAI_081) showing lack of prominent posterior prosternal projections; B. <italic><tp:taxon-name><tp:taxon-name-part taxon-name-part-type="genus" reg="Acicnemis">A.</tp:taxon-name-part> <tp:taxon-name-part taxon-name-part-type="species" reg="laeta">laeta</tp:taxon-name-part></tp:taxon-name></italic> Hubenthal, 1919 (JHL_AREV_533) showing prominent prosternal projections; C. <italic><tp:taxon-name><tp:taxon-name-part taxon-name-part-type="genus" reg="Acicnemis">A.</tp:taxon-name-part> <tp:taxon-name-part taxon-name-part-type="species" reg="kiotoensis">kiotoensis</tp:taxon-name-part></tp:taxon-name></italic> Nakane, 1963 (JHL_AREV_982) showing antenna with the second funicular antennomere longer than antennomeres 3 + 4; D. <italic><tp:taxon-name><tp:taxon-name-part taxon-name-part-type="genus" reg="Acicnemis">A.</tp:taxon-name-part> <tp:taxon-name-part taxon-name-part-type="species" reg="koguma">koguma</tp:taxon-name-part></tp:taxon-name></italic> Lewis &amp; Kojima, sp. nov. (JHL_SYN_141) showing antenna with the second funicular antennomere shorter than antennomeres 3 + 4; E. <italic><tp:taxon-name><tp:taxon-name-part taxon-name-part-type="genus" reg="Acicnemis">A.</tp:taxon-name-part> <tp:taxon-name-part taxon-name-part-type="species" reg="luteomaculata">luteomaculata</tp:taxon-name-part></tp:taxon-name></italic> Morimoto &amp; Miyakawa, 1995 (JHL_AREV_189) showing truncate third tarsomere; F. <italic><tp:taxon-name><tp:taxon-name-part taxon-name-part-type="genus" reg="Acicnemis">A.</tp:taxon-name-part> <tp:taxon-name-part taxon-name-part-type="species" reg="ryukyuana">ryukyuana</tp:taxon-name-part></tp:taxon-name></italic> Lewis, 2023 (JHL_ACI_011) showing weakly emarginate third tarsomere; G. <italic><tp:taxon-name><tp:taxon-name-part taxon-name-part-type="genus" reg="Acicnemis">A.</tp:taxon-name-part> <tp:taxon-name-part taxon-name-part-type="species" reg="maculaalba">maculaalba</tp:taxon-name-part></tp:taxon-name></italic> Roelofs, 1875 (JHL_AREV_577) showing strongly emarginate third tarsomere.</p></caption><graphic xmlns:xlink="http://www.w3.org/1999/xlink" xlink:href="zookeys-1259-103_article-164450__-g002.jpg" position="float" orientation="portrait" xlink:type="simple" id="oo_1461826.jpg"><uri content-type="original_file" xlink:type="simple">https://binary.pensoft.net/fig/1461826</uri></graphic></fig></tp:treatment-sec><ref-list><ref id="B33"><mixed-citation xmlns:xlink="http://www.w3.org/1999/xlink" xlink:type="simple"><person-group><name name-style="western"><surname>Ter-Minasian</surname><given-names>ME</given-names></name></person-group> (<year>1953</year>) <article-title>Obzor zhukov-dolgonosikov roda <italic><tp:taxon-name><tp:taxon-name-part taxon-name-part-type="genus">Trachodes</tp:taxon-name-part></tp:taxon-name></italic> Germ. fauny SSSR. Trudy Zoologicheskogo Instituta Akademii Nauk S.S.S.R.</article-title><volume>12</volume>: <fpage>317</fpage>–<lpage>320</lpage>.</mixed-citation></ref></ref-list></tp:taxon-treatment>
