# Supplementary material for: ﻿A Japan-focused review of East Asian Acicnemis Fairmaire, 1849 (Coleoptera, Curculionidae) reveals cryptic diversity in a well-studied region
Source: Zookeys. 2025 Nov 10;1259:103–67. doi: 10.3897/zookeys.1259.164450 (PMC12624354; doi:10.3897/zookeys.1259.164450)
Supplement: XML Treatment for Acicnemis shigematsui [file zookeys.1259.164450-treatment24.xml]

<!DOCTYPE tp:taxon-treatment
  PUBLIC "-//TaxonX//DTD Taxonomic Treatment Publishing DTD v0 20100105//EN" "tax-treatment-NSO.dtd">
<tp:taxon-treatment xmlns:tp="http://www.plazi.org/taxpub"><tp:treatment-meta><kwd-group><label>Taxon classification</label><kwd>
                <named-content content-type="kingdom">Animalia</named-content>
              </kwd><kwd>
                <named-content content-type="order">Coleoptera</named-content>
              </kwd><kwd>
                <named-content content-type="family">Curculionidae</named-content>
              </kwd></kwd-group><mixed-citation publication-type="journal"><person-group><name><surname>Lewis</surname><given-names>Jake H.</given-names></name><name><surname>Kojima</surname><given-names>Hiroaki</given-names></name><name><surname>Campbell</surname><given-names>Erin O.</given-names></name></person-group><article-title>﻿A Japan-focused review of East Asian <italic><tp:taxon-name><tp:taxon-name-part taxon-name-part-type="genus" reg="Acicnemis">Acicnemis</tp:taxon-name-part></tp:taxon-name></italic> Fairmaire, 1849 (<tp:taxon-name><tp:taxon-name-part taxon-name-part-type="order">Coleoptera</tp:taxon-name-part></tp:taxon-name>, <tp:taxon-name><tp:taxon-name-part taxon-name-part-type="family">Curculionidae</tp:taxon-name-part></tp:taxon-name>) reveals cryptic diversity in a well-studied region</article-title><source>Zookeys</source><day>10</day><month>11</month><year>2025</year><volume>1259</volume><fpage>103</fpage><lpage>167</lpage><pub-id pub-id-type="doi">10.3897/zookeys.1259.164450</pub-id></mixed-citation></tp:treatment-meta><tp:nomenclature><label>﻿</label><tp:taxon-name><object-id xmlns:xlink="http://www.w3.org/1999/xlink" content-type="arpha" xlink:type="simple">B87BD522-0EA3-561B-A8C4-3A55BE18EDB3</object-id>
              <tp:taxon-name-part taxon-name-part-type="genus" reg="Acicnemis">Acicnemis</tp:taxon-name-part>
              <tp:taxon-name-part taxon-name-part-type="species" reg="shigematsui">shigematsui</tp:taxon-name-part>
            </tp:taxon-name><tp:taxon-authority>Morimoto &amp; Miyakawa, 1995</tp:taxon-authority><xref ref-type="fig" rid="F3">Figs 3F</xref><xref ref-type="fig" rid="F6">, 6Q1–6</xref><xref ref-type="fig" rid="F2">, 2</xref><xref ref-type="fig" rid="F28">, 28</xref></tp:nomenclature><tp:treatment-sec sec-type="type material" id="SECID0E1WBK"><title>Type material examined</title><p><bold>(Japan: 9). <italic>Holotype</italic>. Japan: Okinawa Prefecture</bold>: • Ishigaki Island, Omoto-dake, 1.VIII.1989, K. Shigematsu, bears red label reading “(HOLOTYPE) <tp:taxon-name><tp:taxon-name-part taxon-name-part-type="genus" reg="Acicnemis">Acicnemis</tp:taxon-name-part> <tp:taxon-name-part taxon-name-part-type="species" reg="shigematsui">shigematsui</tp:taxon-name-part></tp:taxon-name> Morimoto et. Miyakawa, 1994”, JHL_ACITAI_052, <named-content xmlns:xlink="http://www.w3.org/1999/xlink" content-type="dwc:institutional_code" xlink:title="Entomological Lab of Kyushu University" xlink:href="http://grbio.org/institution/kyushu-university" xlink:type="simple">ELKU</named-content>, <named-content xmlns:xlink="http://www.w3.org/1999/xlink" content-type="dwc:institutional_code" xlink:title="Entomological Lab of Kyushu University" xlink:href="http://grbio.org/institution/kyushu-university" xlink:type="simple">ELKU</named-content> 2960. <bold><italic>Paratypes</italic>. Okinawa Prefecture</bold>: • Iriomote Island, Shirahama, 31.VIII–5.IX.1969, H. Makihara (2, <named-content xmlns:xlink="http://www.w3.org/1999/xlink" content-type="dwc:institutional_code" xlink:title="Kyushu University Museum" xlink:href="http://grbio.org/institution/kyushu-university-museum" xlink:type="simple">KUM</named-content>), JHL_ACITAI_005 (dissected male), JHL_ACITAI_047; • Iriomote Island, Mt. Ushiku, 4.XI.1963, G. A. Samuelson (1, <named-content xmlns:xlink="http://www.w3.org/1999/xlink" content-type="dwc:institutional_code" xlink:title="Kyushu University Museum" xlink:href="http://grbio.org/institution/kyushu-university-museum" xlink:type="simple">KUM</named-content>), JHL_ACITAI_053; • Iriomote Island, Upper Nakara River, 12.III.1964, Y. Miyatake (1, <named-content xmlns:xlink="http://www.w3.org/1999/xlink" content-type="dwc:institutional_code" xlink:title="Kyushu University Museum" xlink:href="http://grbio.org/institution/kyushu-university-museum" xlink:type="simple">KUM</named-content>), JHL_ACITAI_045.</p><fig id="F28" position="float" orientation="portrait"><object-id xmlns:xlink="http://www.w3.org/1999/xlink" content-type="doi" xlink:type="simple">10.3897/zookeys.1259.164450.figure28</object-id><object-id xmlns:xlink="http://www.w3.org/1999/xlink" content-type="arpha" xlink:type="simple">BB333346-C9CA-5534-AA89-BBBBDC0EB9F0</object-id><label>Figure 28.</label><caption><p><italic><tp:taxon-name><tp:taxon-name-part taxon-name-part-type="genus" reg="Acicnemis">Acicnemis</tp:taxon-name-part> <tp:taxon-name-part taxon-name-part-type="species" reg="shigematsui">shigematsui</tp:taxon-name-part></tp:taxon-name></italic> Morimoto &amp; Miyakawa, 1995 (JHL_ACITAI_052). A. Lateral; B. Dorsal. Scale bar: 1 mm.</p></caption><graphic xmlns:xlink="http://www.w3.org/1999/xlink" xlink:href="zookeys-1259-103_article-164450__-g028.jpg" position="float" orientation="portrait" xlink:type="simple" id="oo_1461853.jpg"><uri content-type="original_file" xlink:type="simple">https://binary.pensoft.net/fig/1461853</uri></graphic></fig></tp:treatment-sec><tp:treatment-sec sec-type="type material" id="SECID0E6YBK"><title>Non-type material.</title><p><bold>Japan: Okinawa Prefecture</bold>: • Ishigaki Island, Yarabu-dake, 3.V.1998, K. Takahashi (1, <named-content xmlns:xlink="http://www.w3.org/1999/xlink" content-type="dwc:institutional_code" xlink:title="Kyushu University Museum" xlink:href="http://grbio.org/institution/kyushu-university-museum" xlink:type="simple">KUM</named-content>), JHL_ACITAI_054; • Omoto-dake, 1–4.VII.2009, R. Ito (1, <named-content xmlns:xlink="http://www.w3.org/1999/xlink" content-type="dwc:institutional_code" xlink:title="Kyushu University Museum" xlink:href="http://grbio.org/institution/kyushu-university-museum" xlink:type="simple">KUM</named-content>), JHL_AREV_481; • Omoto-dake, 29.III.2022, T. Nozaki (1, <named-content xmlns:xlink="http://www.w3.org/1999/xlink" content-type="dwc:institutional_code" xlink:title="Kyushu University Museum" xlink:href="http://grbio.org/institution/kyushu-university-museum" xlink:type="simple">KUM</named-content>), JHL_AREV_482; • Okinawa Island, Naha, Shuri, “Sumiyoshi Park” (probably referring to Sueyoshi Park), 23.XI.1990, K. Morimoto (1, <named-content xmlns:xlink="http://www.w3.org/1999/xlink" content-type="dwc:institutional_code" xlink:title="Kyushu University Museum" xlink:href="http://grbio.org/institution/kyushu-university-museum" xlink:type="simple">KUM</named-content>), JHL_ACITAI_044.</p></tp:treatment-sec><tp:treatment-sec sec-type="diagnosis" id="SECID0EXZBK"><title>Diagnosis.</title><p>Body length 5.1–7.0 mm. Covered in pale brown, dark gray, and black scales, with a tan-colored, V-shaped, transverse band across middle of elytra. Pronotum lacking distinct longitudinal, impunctate midline (present in <italic><tp:taxon-name><tp:taxon-name-part taxon-name-part-type="genus" reg="Acicnemis">A.</tp:taxon-name-part> <tp:taxon-name-part taxon-name-part-type="species" reg="koguma">koguma</tp:taxon-name-part></tp:taxon-name></italic>). Scutellum covered in pale scales (Fig. <xref ref-type="fig" rid="F3">3F</xref>). Elytra with erect scales only on odd intervals. Sclerolepidia distinct and protruding. Third tarsomeres distinctly emarginate. Pedon with lateral edges approx. parallel in dorsal view, but weakly sinuating into a blunt, subtriangular point. Internal sac not visible inside aedeagus, but with a protruding basal structure extending to the end of the temo and tuberculate (roughened) musculature anteriorly at the apex (Fig. <xref ref-type="fig" rid="F6">6Q1</xref>–<xref ref-type="fig" rid="F2">2</xref>).</p></tp:treatment-sec><tp:treatment-sec sec-type="distribution" id="SECID0EU1BK"><title>Distribution.</title><p>This species is endemic to Okinawa Prefecture, Japan, and is currently only known from Ishigaki, Iriomote, and apparently also Okinawa Island.</p></tp:treatment-sec><tp:treatment-sec sec-type="remarks" id="SECID0EZ1BK"><title>Remarks.</title><p>This species is quite similar in size and color to <italic><tp:taxon-name><tp:taxon-name-part taxon-name-part-type="genus" reg="Acicnemis">A.</tp:taxon-name-part> <tp:taxon-name-part taxon-name-part-type="species" reg="palliata">palliata</tp:taxon-name-part></tp:taxon-name></italic>; however, it was differentiated by <xref ref-type="bibr" rid="B19">Morimoto and Miyakawa (1995)</xref> on the basis of elytral color differences alone. To verify the validity of this species the type series of <italic><tp:taxon-name><tp:taxon-name-part taxon-name-part-type="genus" reg="Acicnemis">A.</tp:taxon-name-part> <tp:taxon-name-part taxon-name-part-type="species" reg="shigematsui">shigematsui</tp:taxon-name-part></tp:taxon-name></italic> and <italic><tp:taxon-name><tp:taxon-name-part taxon-name-part-type="genus" reg="Acicnemis">A.</tp:taxon-name-part> <tp:taxon-name-part taxon-name-part-type="species" reg="palliata">palliata</tp:taxon-name-part></tp:taxon-name></italic> were compared, and several significant differences in external and genital morphology were discovered which are all newly reported in the dichotomous key below. Furthermore, although <italic><tp:taxon-name><tp:taxon-name-part taxon-name-part-type="genus" reg="Acicnemis">A.</tp:taxon-name-part> <tp:taxon-name-part taxon-name-part-type="species" reg="shigematsui">shigematsui</tp:taxon-name-part></tp:taxon-name></italic> was previously only known from Ishigaki and Iriomote Islands, a specimen deposited in the <named-content xmlns:xlink="http://www.w3.org/1999/xlink" content-type="dwc:institutional_code" xlink:title="Kyushu University Museum" xlink:href="http://grbio.org/institution/kyushu-university-museum" xlink:type="simple">KUM</named-content> was collected on Okinawa Island (400 km away from the type localities). No specimens of <italic><tp:taxon-name><tp:taxon-name-part taxon-name-part-type="genus" reg="Acicnemis">A.</tp:taxon-name-part> <tp:taxon-name-part taxon-name-part-type="species" reg="shigematsui">shigematsui</tp:taxon-name-part></tp:taxon-name></italic> have since been collected on the island. Further field studies are required to ascertain whether this rarely collected species is truly established on the island.</p></tp:treatment-sec><tp:treatment-sec><!--Section generated to contain objects referenced in tp:taxon-treatment.--><fig id="F3" position="float" orientation="portrait"><object-id xmlns:xlink="http://www.w3.org/1999/xlink" content-type="doi" xlink:type="simple">10.3897/zookeys.1259.164450.figure3</object-id><object-id xmlns:xlink="http://www.w3.org/1999/xlink" content-type="arpha" xlink:type="simple">DD270527-0338-5133-92F0-DD4B73378221</object-id><label>Figure 3.</label><caption><p>Scutella and pronota of various <italic><tp:taxon-name><tp:taxon-name-part taxon-name-part-type="genus" reg="Acicnemis">Acicnemis</tp:taxon-name-part></tp:taxon-name></italic> species. A. <italic><tp:taxon-name><tp:taxon-name-part taxon-name-part-type="genus" reg="Acicnemis">A.</tp:taxon-name-part> <tp:taxon-name-part taxon-name-part-type="species" reg="azumai">azumai</tp:taxon-name-part></tp:taxon-name></italic> Morimoto &amp; Miyakawa, 1995 (JHL_ACITAI_081) showing two bare (unscaled) tubercles baso-medially on the pronotum; B. <italic><tp:taxon-name><tp:taxon-name-part taxon-name-part-type="genus" reg="Acicnemis">A.</tp:taxon-name-part> <tp:taxon-name-part taxon-name-part-type="species" reg="kiotoensis">kiotoensis</tp:taxon-name-part></tp:taxon-name></italic> Nakane, 1963 (JHL_AREV_982) showing a broad, unscaled scutellum; C. <italic><tp:taxon-name><tp:taxon-name-part taxon-name-part-type="genus" reg="Acicnemis">A.</tp:taxon-name-part> <tp:taxon-name-part taxon-name-part-type="species" reg="koguma">koguma</tp:taxon-name-part></tp:taxon-name></italic> Lewis &amp; Kojima, sp. nov. (JHL_SYN_141) showing a bare, but more slender scutellum than <italic><tp:taxon-name><tp:taxon-name-part taxon-name-part-type="genus" reg="Acicnemis">A.</tp:taxon-name-part> <tp:taxon-name-part taxon-name-part-type="species" reg="kiotoensis">kiotoensis</tp:taxon-name-part></tp:taxon-name></italic>; D. <italic><tp:taxon-name><tp:taxon-name-part taxon-name-part-type="genus" reg="Acicnemis">A.</tp:taxon-name-part> <tp:taxon-name-part taxon-name-part-type="species" reg="maculaalba">maculaalba</tp:taxon-name-part></tp:taxon-name></italic> Roelofs, 1875 (JHL_AREV_577) showing a small scutellum covered in scales; E. <italic><tp:taxon-name><tp:taxon-name-part taxon-name-part-type="genus" reg="Acicnemis">A.</tp:taxon-name-part> <tp:taxon-name-part taxon-name-part-type="species" reg="palliata">palliata</tp:taxon-name-part></tp:taxon-name></italic> Pascoe, 1872 (JHL_AREV_779) showing a larger scutellum that is shiny and bare dorsally, and surrounded along the perimeter by yellow scales; F. <italic><tp:taxon-name><tp:taxon-name-part taxon-name-part-type="genus" reg="Acicnemis">A.</tp:taxon-name-part> <tp:taxon-name-part taxon-name-part-type="species" reg="shigematsui">shigematsui</tp:taxon-name-part></tp:taxon-name></italic> Morimoto &amp; Miyakawa, 1995 (JHL_ACITAI_052) showing a smaller scutellum covered in scales.</p></caption><graphic xmlns:xlink="http://www.w3.org/1999/xlink" xlink:href="zookeys-1259-103_article-164450__-g003.jpg" position="float" orientation="portrait" xlink:type="simple" id="oo_1461827.jpg"><uri content-type="original_file" xlink:type="simple">https://binary.pensoft.net/fig/1461827</uri></graphic></fig><fig id="F6" position="float" orientation="portrait"><object-id xmlns:xlink="http://www.w3.org/1999/xlink" content-type="doi" xlink:type="simple">10.3897/zookeys.1259.164450.figure6</object-id><object-id xmlns:xlink="http://www.w3.org/1999/xlink" content-type="arpha" xlink:type="simple">78F37434-EF71-521C-BDC6-9AF4A168345C</object-id><label>Figure 6.</label><caption><p>Aedeagi of <italic><tp:taxon-name><tp:taxon-name-part taxon-name-part-type="genus" reg="Acicnemis">Acicnemis</tp:taxon-name-part></tp:taxon-name></italic>. A1–2. <italic><tp:taxon-name><tp:taxon-name-part taxon-name-part-type="genus" reg="Acicnemis">A.</tp:taxon-name-part> <tp:taxon-name-part taxon-name-part-type="species" reg="albofasciata">albofasciata</tp:taxon-name-part></tp:taxon-name></italic> (<xref ref-type="bibr" rid="B33">Ter-Minasian 1953</xref>); B1–2. <italic><tp:taxon-name><tp:taxon-name-part taxon-name-part-type="genus" reg="Acicnemis">A.</tp:taxon-name-part> <tp:taxon-name-part taxon-name-part-type="species" reg="azumai">azumai</tp:taxon-name-part></tp:taxon-name></italic> Morimoto &amp; Miyakawa, 1995; C1–2), <italic><tp:taxon-name><tp:taxon-name-part taxon-name-part-type="genus" reg="Acicnemis">A.</tp:taxon-name-part> <tp:taxon-name-part taxon-name-part-type="species" reg="cryptica">cryptica</tp:taxon-name-part></tp:taxon-name></italic> Lewis &amp; Kojima, sp. nov.; D1–2. <italic><tp:taxon-name><tp:taxon-name-part taxon-name-part-type="genus" reg="Acicnemis">A.</tp:taxon-name-part> <tp:taxon-name-part taxon-name-part-type="species" reg="dividicincta">dividicincta</tp:taxon-name-part></tp:taxon-name></italic> Morimoto &amp; Miyakawa, 1995; E1–2. <italic><tp:taxon-name><tp:taxon-name-part taxon-name-part-type="genus" reg="Acicnemis">A.</tp:taxon-name-part> <tp:taxon-name-part taxon-name-part-type="species" reg="exilis">exilis</tp:taxon-name-part></tp:taxon-name></italic> Morimoto &amp; Miyakawa, 1995; F1–2. <italic><tp:taxon-name><tp:taxon-name-part taxon-name-part-type="genus" reg="Acicnemis">A.</tp:taxon-name-part> <tp:taxon-name-part taxon-name-part-type="species" reg="kiotoensis">kiotoensis</tp:taxon-name-part></tp:taxon-name></italic> Nakane, 1963; G1–2. <italic><tp:taxon-name><tp:taxon-name-part taxon-name-part-type="genus" reg="Acicnemis">A.</tp:taxon-name-part> <tp:taxon-name-part taxon-name-part-type="species" reg="laeta">laeta</tp:taxon-name-part></tp:taxon-name></italic> Hubenthal, 1919; H1–2. <italic><tp:taxon-name><tp:taxon-name-part taxon-name-part-type="genus" reg="Acicnemis">A.</tp:taxon-name-part> <tp:taxon-name-part taxon-name-part-type="species" reg="luteomaculata">luteomaculata</tp:taxon-name-part></tp:taxon-name></italic> Morimoto &amp; Miyakawa, 1995; I1–2. <italic><tp:taxon-name><tp:taxon-name-part taxon-name-part-type="genus" reg="Acicnemis">A.</tp:taxon-name-part> <tp:taxon-name-part taxon-name-part-type="species" reg="maculaalba">maculaalba</tp:taxon-name-part></tp:taxon-name></italic> Roelofs, 1875; J1–2. <italic><tp:taxon-name><tp:taxon-name-part taxon-name-part-type="genus" reg="Acicnemis">A.</tp:taxon-name-part> <tp:taxon-name-part taxon-name-part-type="species" reg="nobilis">nobilis</tp:taxon-name-part></tp:taxon-name></italic> Hubenthal, 1919; K1–2. <italic><tp:taxon-name><tp:taxon-name-part taxon-name-part-type="genus" reg="Acicnemis">A.</tp:taxon-name-part> <tp:taxon-name-part taxon-name-part-type="species" reg="nohirai">nohirai</tp:taxon-name-part></tp:taxon-name></italic> Morimoto &amp; Miyakawa, 1995; L1–2. <italic><tp:taxon-name><tp:taxon-name-part taxon-name-part-type="genus" reg="Acicnemis">A.</tp:taxon-name-part> <tp:taxon-name-part taxon-name-part-type="species" reg="palliata">palliata</tp:taxon-name-part></tp:taxon-name></italic> Pascoe, 1872; M1–2. <italic><tp:taxon-name><tp:taxon-name-part taxon-name-part-type="genus" reg="Acicnemis">A.</tp:taxon-name-part> <tp:taxon-name-part taxon-name-part-type="species" reg="postica">postica</tp:taxon-name-part></tp:taxon-name></italic> Hubenthal, 1919; N1–2. <italic><tp:taxon-name><tp:taxon-name-part taxon-name-part-type="genus" reg="Acicnemis">A.</tp:taxon-name-part> <tp:taxon-name-part taxon-name-part-type="species" reg="ryukyuana">ryukyuana</tp:taxon-name-part></tp:taxon-name></italic> Lewis, 2023; O1–2. <italic><tp:taxon-name><tp:taxon-name-part taxon-name-part-type="genus" reg="Acicnemis">A.</tp:taxon-name-part> <tp:taxon-name-part taxon-name-part-type="species" reg="sauteri">sauteri</tp:taxon-name-part></tp:taxon-name></italic> Hubenthal, 1919; P1–2. <italic><tp:taxon-name><tp:taxon-name-part taxon-name-part-type="genus" reg="Acicnemis">A.</tp:taxon-name-part> <tp:taxon-name-part taxon-name-part-type="species" reg="shibatai">shibatai</tp:taxon-name-part></tp:taxon-name></italic> Voss, 1971; Q1–2. <italic><tp:taxon-name><tp:taxon-name-part taxon-name-part-type="genus" reg="Acicnemis">A.</tp:taxon-name-part> <tp:taxon-name-part taxon-name-part-type="species" reg="shigematsui">shigematsui</tp:taxon-name-part></tp:taxon-name></italic> Morimoto &amp; Miyakawa, 1995; R1–2. <italic><tp:taxon-name><tp:taxon-name-part taxon-name-part-type="genus" reg="Acicnemis">Acicnemis</tp:taxon-name-part></tp:taxon-name></italic> sp. 1; S1–2. <italic><tp:taxon-name><tp:taxon-name-part taxon-name-part-type="genus" reg="Acicnemis">A.</tp:taxon-name-part> <tp:taxon-name-part taxon-name-part-type="species" reg="squamata">squamata</tp:taxon-name-part></tp:taxon-name></italic> Lewis &amp; Kojima, sp. nov.; T1–2. <italic><tp:taxon-name><tp:taxon-name-part taxon-name-part-type="genus" reg="Acicnemis">A.</tp:taxon-name-part> <tp:taxon-name-part taxon-name-part-type="species" reg="suturalis">suturalis</tp:taxon-name-part></tp:taxon-name></italic> Roelofs, 1875.</p></caption><graphic xmlns:xlink="http://www.w3.org/1999/xlink" xlink:href="zookeys-1259-103_article-164450__-g006.jpg" position="float" orientation="portrait" xlink:type="simple" id="oo_1461830.jpg"><uri content-type="original_file" xlink:type="simple">https://binary.pensoft.net/fig/1461830</uri></graphic></fig><fig id="F2" position="float" orientation="portrait"><object-id xmlns:xlink="http://www.w3.org/1999/xlink" content-type="doi" xlink:type="simple">10.3897/zookeys.1259.164450.figure2</object-id><object-id xmlns:xlink="http://www.w3.org/1999/xlink" content-type="arpha" xlink:type="simple">E109A746-4ECC-5897-BF06-4E570BF85880</object-id><label>Figure 2.</label><caption><p>Diagnostic morphological characters in <italic><tp:taxon-name><tp:taxon-name-part taxon-name-part-type="genus" reg="Acicnemis">Acicnemis</tp:taxon-name-part></tp:taxon-name></italic>. A. <italic><tp:taxon-name><tp:taxon-name-part taxon-name-part-type="genus" reg="Acicnemis">A.</tp:taxon-name-part> <tp:taxon-name-part taxon-name-part-type="species" reg="azumai">azumai</tp:taxon-name-part></tp:taxon-name></italic> Morimoto &amp; Miyakawa, 1995 (JHL_ACITAI_081) showing lack of prominent posterior prosternal projections; B. <italic><tp:taxon-name><tp:taxon-name-part taxon-name-part-type="genus" reg="Acicnemis">A.</tp:taxon-name-part> <tp:taxon-name-part taxon-name-part-type="species" reg="laeta">laeta</tp:taxon-name-part></tp:taxon-name></italic> Hubenthal, 1919 (JHL_AREV_533) showing prominent prosternal projections; C. <italic><tp:taxon-name><tp:taxon-name-part taxon-name-part-type="genus" reg="Acicnemis">A.</tp:taxon-name-part> <tp:taxon-name-part taxon-name-part-type="species" reg="kiotoensis">kiotoensis</tp:taxon-name-part></tp:taxon-name></italic> Nakane, 1963 (JHL_AREV_982) showing antenna with the second funicular antennomere longer than antennomeres 3 + 4; D. <italic><tp:taxon-name><tp:taxon-name-part taxon-name-part-type="genus" reg="Acicnemis">A.</tp:taxon-name-part> <tp:taxon-name-part taxon-name-part-type="species" reg="koguma">koguma</tp:taxon-name-part></tp:taxon-name></italic> Lewis &amp; Kojima, sp. nov. (JHL_SYN_141) showing antenna with the second funicular antennomere shorter than antennomeres 3 + 4; E. <italic><tp:taxon-name><tp:taxon-name-part taxon-name-part-type="genus" reg="Acicnemis">A.</tp:taxon-name-part> <tp:taxon-name-part taxon-name-part-type="species" reg="luteomaculata">luteomaculata</tp:taxon-name-part></tp:taxon-name></italic> Morimoto &amp; Miyakawa, 1995 (JHL_AREV_189) showing truncate third tarsomere; F. <italic><tp:taxon-name><tp:taxon-name-part taxon-name-part-type="genus" reg="Acicnemis">A.</tp:taxon-name-part> <tp:taxon-name-part taxon-name-part-type="species" reg="ryukyuana">ryukyuana</tp:taxon-name-part></tp:taxon-name></italic> Lewis, 2023 (JHL_ACI_011) showing weakly emarginate third tarsomere; G. <italic><tp:taxon-name><tp:taxon-name-part taxon-name-part-type="genus" reg="Acicnemis">A.</tp:taxon-name-part> <tp:taxon-name-part taxon-name-part-type="species" reg="maculaalba">maculaalba</tp:taxon-name-part></tp:taxon-name></italic> Roelofs, 1875 (JHL_AREV_577) showing strongly emarginate third tarsomere.</p></caption><graphic xmlns:xlink="http://www.w3.org/1999/xlink" xlink:href="zookeys-1259-103_article-164450__-g002.jpg" position="float" orientation="portrait" xlink:type="simple" id="oo_1461826.jpg"><uri content-type="original_file" xlink:type="simple">https://binary.pensoft.net/fig/1461826</uri></graphic></fig></tp:treatment-sec><ref-list><ref id="B33"><mixed-citation xmlns:xlink="http://www.w3.org/1999/xlink" xlink:type="simple"><person-group><name name-style="western"><surname>Ter-Minasian</surname><given-names>ME</given-names></name></person-group> (<year>1953</year>) <article-title>Obzor zhukov-dolgonosikov roda <italic><tp:taxon-name><tp:taxon-name-part taxon-name-part-type="genus">Trachodes</tp:taxon-name-part></tp:taxon-name></italic> Germ. fauny SSSR. Trudy Zoologicheskogo Instituta Akademii Nauk S.S.S.R.</article-title><volume>12</volume>: <fpage>317</fpage>–<lpage>320</lpage>.</mixed-citation></ref><ref id="B19"><mixed-citation xmlns:xlink="http://www.w3.org/1999/xlink" xlink:type="simple"><person-group><name name-style="western"><surname>Morimoto</surname><given-names>K</given-names></name><name name-style="western"><surname>Miyakawa</surname><given-names>S</given-names></name></person-group> (<year>1995</year>) <article-title>The family <tp:taxon-name><tp:taxon-name-part taxon-name-part-type="family">Curculionidae</tp:taxon-name-part></tp:taxon-name> of Japan VIII. Subfamily <tp:taxon-name><tp:taxon-name-part taxon-name-part-type="subfamily">Acicnemidinae</tp:taxon-name-part></tp:taxon-name>.</article-title><source>Esakia</source><volume>35</volume>: <fpage>17</fpage>–<lpage>62</lpage>. <ext-link xlink:href="10.5109/2581" ext-link-type="doi" xlink:type="simple">https://doi.org/10.5109/2581</ext-link></mixed-citation></ref></ref-list></tp:taxon-treatment>
