# Supplementary material for: ﻿A Japan-focused review of East Asian Acicnemis Fairmaire, 1849 (Coleoptera, Curculionidae) reveals cryptic diversity in a well-studied region
Source: Zookeys. 2025 Nov 10;1259:103–67. doi: 10.3897/zookeys.1259.164450 (PMC12624354; doi:10.3897/zookeys.1259.164450)
Supplement: Supplementary material 1 — K2P distances (CO1) for selected species covered in the manuscript [file zookeys-1259-103_article-164450__-s001.xls]

## Sheet: MatrixOutput
	subtribe_Tylodina_|_PP110480.1	Protacallodes_ryukyuensis_|_PP110447.1	Ectatorhinus_adamsii_|_PP110479.1	Deretiosus_albicaudatus_|_PP110442.1	Aphanerostethus_japonicus_|_PP110445.1	Colobodes_ornatoideus_|_PP110471.1	Acicnemis_dividicincta_|_Okinawa_Prefecture_|_Japan|_PV255627	Acicnemis_dividicincta_|_Okinawa_Prefecture_|_Japan_|_PV255626	Acicnemis_exilis_|_Okinawa_Prefecture_|_Japan_|_PV255629	Acicnemis_exilis_|_Okinawa_Prefecture_|_Japan_|_PV255628	Acicnemis_luteomaculata_|_Miyazaki_Prefecture_|_Japan_|_PV255632	Acicnemis_luteomaculata_|_Miyazaki_Prefecture_|_Japan_|_PV255633	Acicnemis_squamata_|_Tochigi_Prefecture_|_Japan_|_PV255644	Acicnemis_squamata_|_Tochigi_Prefecture_|_Japan_|_PV255643	Acicnemis_azumai_|_Okinawa_Prefecture_|_Japan_|_PV255625	Acicnemis_ryukyuana_|_Okinawa_Prefecture_|_Japan_|_PV255640	Acicnemis_ryukyuana_|_Okinawa_Prefecture_|_Japan_|_PV255639	Acicnemis_maculaalba_|_Okinawa_Prefecture_|_Japan_|_PV255635	Acicnemis_maculaalba_|_Okinawa_Prefecture_|_Japan_|_PV255634	Acicnemis_sauteri_|_Kagoshima_Prefecture_|_Japan_|_PV255642	Acicnemis_sauteri_|_Kagoshima_Prefecture_|_Japan_|_PV255641	Acicnemis_postica_|_Okinawa_Prefecture_|_Japan_|_PV255638	Acicnemis_postica_|_Taitung_County_|_Taiwan_|_MEBLA191-14	Acicnemis_nohirai_|_Oita_Prefecture_|_Japan_|_PV255637	Acicnemis_nohirai_|_Oita_Prefecture_|_Japan_|_PV255636	Acicnemis_laeta_|_Nantou_County_|_Taiwan_|_PV255631	Acicnemis_laeta_|_Nantou_County_|_Taiwan_|_PV255630	Acicnemis_albofasciata_|_Hokkaido_|_Japan_|_PV255624	Acicnemis_albofasciata_|_Primorsky_Krai_|_Russia_|_OWEVG891-15	Acicnemis_albofasciata_|_Primorsky_Krai_|_Russia_|_VVGPL2845-15
subtribe_Tylodina_|_PP110480.1
Protacallodes_ryukyuensis_|_PP110447.1	0.288344
Ectatorhinus_adamsii_|_PP110479.1	0.252855	0.222023
Deretiosus_albicaudatus_|_PP110442.1	0.315471	0.25626	0.221757
Aphanerostethus_japonicus_|_PP110445.1	0.270904	0.266466	0.221678	0.243665
Colobodes_ornatoideus_|_PP110471.1	0.250412	0.241037	0.232518	0.211177	0.254958
Acicnemis_dividicincta_|_Okinawa_Prefecture_|_Japan|_PV255627	0.265322	0.220808	0.262567	0.228253	0.253922	0.186542
Acicnemis_dividicincta_|_Okinawa_Prefecture_|_Japan_|_PV255626	0.27053	0.220808	0.267915	0.223687	0.253922	0.191373	0.00671151
Acicnemis_exilis_|_Okinawa_Prefecture_|_Japan_|_PV255629	0.309326	0.277542	0.247151	0.285296	0.30413	0.277827	0.189212	0.193657
Acicnemis_exilis_|_Okinawa_Prefecture_|_Japan_|_PV255628	0.309326	0.277542	0.247151	0.285296	0.30413	0.277827	0.189212	0.193657	0
Acicnemis_luteomaculata_|_Miyazaki_Prefecture_|_Japan_|_PV255632	0.272272	0.220688	0.241763	0.251238	0.258972	0.245627	0.205959	0.210307	0.184394	0.184394
Acicnemis_luteomaculata_|_Oita_Prefecture_|_Japan_|_PV255633	0.266777	0.235764	0.262709	0.256	0.269336	0.245627	0.205959	0.210307	0.197552	0.197552	0.0274041
Acicnemis_squamata_|_Tochigi_Prefecture_|_Japan_|_PV255644	0.282324	0.225682	0.246918	0.255724	0.269558	0.224868	0.175761	0.175761	0.216492	0.216492	0.180295	0.193454
Acicnemis_squamata_|_Kyoto_Prefecture_|_Japan_|_PV255643	0.287585	0.245843	0.26289	0.27511	0.302243	0.239995	0.197146	0.197146	0.220858	0.220858	0.188637	0.201854	0.0342185
Acicnemis_azumai_|_Okinawa_Prefecture_|_Japan_|_PV255625	0.271608	0.246074	0.227125	0.246947	0.259443	0.201708	0.201854	0.206338	0.221926	0.221926	0.202936	0.19839	0.201611	0.224058
Acicnemis_ryukyuana_|_Okinawa_Prefecture_|_Japan_|_PV255640	0.275981	0.250887	0.252414	0.237384	0.249129	0.231426	0.184643	0.193454	0.202017	0.202017	0.176111	0.193657	0.215233	0.24311	0.216185
Acicnemis_ryukyuana_|_Okinawa_Prefecture_|_Japan_|_PV255639	0.278449	0.253098	0.254653	0.239263	0.25131	0.233448	0.186053	0.194942	0.203579	0.203579	0.177448	0.195149	0.216913	0.245052	0.217882	0
Acicnemis_maculaalba_|_Okinawa_Prefecture_|_Japan_|_PV255635	0.276535	0.230614	0.231629	0.232998	0.254588	0.191806	0.167679	0.163442	0.211555	0.211555	0.215065	0.21054	0.167474	0.193277	0.13922	0.151934	0.153073
Acicnemis_maculaalba_|_Okinawa_Prefecture_|_Japan_|_PV255634	0.276535	0.230614	0.231629	0.232998	0.254588	0.191806	0.167679	0.163442	0.211555	0.211555	0.215065	0.21054	0.167474	0.193277	0.13922	0.151934	0.153073	0
Acicnemis_sauteri_|_Kagoshima_Prefecture_|_Japan_|_PV255642	0.282029	0.246455	0.246859	0.251958	0.264393	0.201177	0.151365	0.155567	0.189917	0.189917	0.201854	0.201854	0.184643	0.21543	0.159473	0.172503	0.173814	0.111672	0.111672
Acicnemis_sauteri_|_Kagoshima_Prefecture_|_Japan_|_PV255641	0.287585	0.251746	0.246859	0.24715	0.264393	0.206152	0.159804	0.155567	0.194422	0.194422	0.210863	0.210863	0.175985	0.210863	0.163711	0.17687	0.178219	0.107719	0.107719	0.00671151
Acicnemis_postica_|_Okinawa_Prefecture_|_Japan_|_PV255638	0.297962	0.2795	0.294828	0.267745	0.299322	0.257386	0.164298	0.168627	0.185719	0.185719	0.234435	0.244097	0.194141	0.211555	0.234123	0.212153	0.213817	0.185453	0.185453	0.176642	0.185453
Acicnemis_postica_|_Taitung_County_|_Taiwan_|_MEBLA191-14	0.28156	0.246984	0.246839	0.224689	0.233664	0.216254	0.155751	0.151531	0.198666	0.198666	0.193454	0.189029	0.188872	0.22445	0.211297	0.202423	0.203992	0.142874	0.142874	0.163711	0.163711	0.101934
Acicnemis_nohirai_|_Oita_Prefecture_|_Japan_|_PV255637	0.276799	0.283036	0.257389	0.266367	0.254848	0.220128	0.171819	0.18044	0.19741	0.19741	0.206183	0.201719	0.180807	0.19839	0.159627	0.194422	0.195927	0.12687	0.12687	0.155272	0.159473	0.168627	0.159344
Acicnemis_nohirai_|_Nagano_Prefecture_|_Japan_|_PV255636	0.276799	0.277542	0.252126	0.26144	0.254848	0.225179	0.176111	0.176111	0.206338	0.206338	0.206183	0.201719	0.167819	0.193886	0.155407	0.198967	0.200514	0.115059	0.115059	0.151105	0.146973	0.164298	0.146895	0.0135143
Acicnemis_laeta_|_Nantou_County_|_Taiwan_|_PV255631	0.251226	0.226148	0.26289	0.237512	0.2342	0.196251	0.180176	0.188872	0.190204	0.190204	0.193454	0.202423	0.172111	0.189421	0.164298	0.159106	0.160296	0.163442	0.163442	0.134777	0.142874	0.173582	0.151531	0.159627	0.159627
Acicnemis_laeta_|_Nantou_County_|_Taiwan_|_PV255630	0.261671	0.216205	0.262709	0.232754	0.234012	0.196058	0.175985	0.175985	0.194422	0.194422	0.189212	0.198141	0.159473	0.17644	0.168388	0.171629	0.172925	0.15916	0.15916	0.138765	0.138765	0.169488	0.13922	0.159804	0.147198	0.0100758
Acicnemis_albofasciata_|_Hokkaido_|_Japan_|_PV255624	0.311402	0.266602	0.296642	0.310206	0.255849	0.230082	0.206521	0.215654	0.199648	0.199648	0.257093	0.252214	0.202017	0.220557	0.172294	0.215906	0.217598	0.184807	0.184807	0.185212	0.189657	0.220858	0.202936	0.184643	0.189029	0.155958	0.156189
Acicnemis_albofasciata_|_Primorsky_Krai_|_Russia_|_OWEVG891-15	0.297733	0.256948	0.280084	0.337317	0.259954	0.23097	0.200612	0.205767	0.187577	0.187577	0.262815	0.274052	0.200424	0.216238	0.191352	0.226934	0.228991	0.185606	0.185606	0.17643	0.17643	0.211252	0.190631	0.180976	0.180976	0.1528	0.14797	0.0274579
Acicnemis_albofasciata_|_Primorsky_Krai_|_Russia_|_VVGPL2845-15	0.294576	0.258633	0.282178	0.334965	0.261454	0.226638	0.195751	0.200987	0.192659	0.192659	0.264531	0.276025	0.200605	0.216736	0.191252	0.227666	0.229778	0.190569	0.190569	0.176006	0.176006	0.211625	0.190569	0.180679	0.180679	0.151838	0.146912	0.0281199	0
Species	Acicnemis intraspecific K2P values (averaged for species with three or more specimens)
Acicnemis dividicincta	0.00671151
Acicnemis exilis	0
Acicnemis luteomaculata	0.0274041
Acicnemis squamata	0.0342185
Acicnemis ryukyuana	0
Acicnemis maculaalba	0
Acicnemis sauteri	0.00671151
Acicnemis postica	0.101934
Acicnemis nohirai	0.0135143
Acicnemis laeta	0.0100758
Acicnemis albofasciata	0.0185259
	AVERAGE
	0.0199178
	0.01992 ± 0.01978
